# Supplementary material for: cis-Di-μ-oxido-bis­[(N,N-diethyl­dithio­carbamato-κ2 S,S′)oxidomolybdenum(V)](Mo—Mo) tetra­hydro­furan monosolvate
Source: Acta Crystallogr Sect E Struct Rep Online. 2011 Jan 29;67(Pt 2):m288–9. doi: 10.1107/S1600536811003187 (PMC3051765; doi:10.1107/S1600536811003187)
Supplement: Supplementary file 1 [file e-67-0m288-sup1.cif]

##############################################################################
###                                                                        ###
###        Electronic paper (Acta Crystallographica Section E)             ###
###                                                                        ###
##############################################################################
#                                                                            #
# This CIF contains the data in a paper accepted for publication in Acta     #
# Crystallographica Section E. It conforms to the requirements of Notes      #
# for Authors for Section E, and has been peer reviewed under the auspices   #
# of the IUCr Commission on Journals.                                        #
#                                                                            #
# Full details of the Crystallographic Information File format               #
# are given in the paper "The Crystallographic Information File (CIF):       #
# a New Standard Archive File for Crystallography" by S. R. Hall, F. H.      #
# Allen and I. D. Brown [Acta Cryst. (1991), A47, 655-685].                  #
#                                                                            #
# The current version of the core CIF dictionary is obtainable from          #
# ftp://ftp.iucr.org/pub/cif_core.dic. The current version number is 2.4.    #
#                                                                            #
# Software is freely available for graphical display of the structure(s) in  #
# this CIF.  For information consult the CIF home page http://www.iucr.org/  #
# cif/home.html                                                              #
#                                                                            #
# This file may be used for bona fide research purposes within the           #
# scientific community so long as proper attribution is given to the journal # 
# article from which it was obtained.                                        #
#                                                                            #
##############################################################################
                                             
data_global
_journal_date_recd_electronic     2010-12-14
_journal_date_accepted     2011-01-24
_journal_name_full     'Acta Crystallographica, Section E'
_journal_year     2011
_journal_volume     67
_journal_issue      2
_journal_page_first     m288
_journal_page_last     m289
_journal_paper_category     QM
_journal_coeditor_code     PK2294
_publ_contact_author_name     'Filipe A. Almeida Paz'
_publ_contact_author_address
;
 Department of Chemistry
 University of Aveiro
 CICECO
 3810-193
 Aveiro
 Portugal
;
_publ_contact_author_email     filipe.paz@ua.pt
_publ_contact_author_fax     '+351 234 401470'
_publ_contact_author_phone     '+351 234 370200'
_publ_section_title
;\
<i>cis</i>-Di-\m-oxido-bis[(<i>N</i>,<i>N</i>-diethyldithiocarbamato-\
\k^2^<i>S</i>,<i>S'</i>)oxidomolybdenum(V)](<i>Mo</i>---<i>Mo</i>)
tetrahydrofuran monosolvate
;
loop_
    _publ_author_name
    _publ_author_footnote
    _publ_author_address
    'Fernandes, Jos\'e A.' .
;
Department of Chemistry
University of Aveiro
CICECO
3810-193 Aveiro
Portugal
;
    'Almeida Paz, Filipe A.' .
;
Department of Chemistry
University of Aveiro
CICECO
3810-193 Aveiro
Portugal
;
    'Rom\~ao, Carlos C.' .
;
Instituto de Tecnologia Qu\'imica e Biol\'ogica
Universidade Nova de Lisboa
Av. da Rep\'ublica, EAN
2780-157 Oeiras
Portugal
;
data_I
_chemical_name_systematic
;
<i>cis</i>-Di-\m-oxido-bis[(<i>N</i>,<i>N</i>'-diethyldithiocarbamato-
\k^2^<i>S</i>,<i>S'</i>)oxidomolybdenum(V)] tetrahydrofuran monosolvate
;
_chemical_name_common     ?
_chemical_formula_moiety     'C10 H20 Mo2 N2 O4 S4, C4 H8 O'
_chemical_formula_sum     'C14 H28 Mo2 N2 O5 S4'
_chemical_formula_iupac     '[Mo2 (C5 H10 N S2)2 O4], C4 H8 O'
_chemical_formula_weight     624.50
_chemical_melting_point     ?
_symmetry_cell_setting     monoclinic
_symmetry_space_group_name_H-M     'C 2/c'
_symmetry_space_group_name_Hall     '-C 2yc'
loop_
    _symmetry_equiv_pos_as_xyz
    'x, y, z'
    '-x, y, -z+1/2'
    'x+1/2, y+1/2, z'
    '-x+1/2, y+1/2, -z+1/2'
    '-x, -y, -z'
    'x, -y, z-1/2'
    '-x+1/2, -y+1/2, -z'
    'x+1/2, -y+1/2, z-1/2'
_cell_length_a     12.8695(7)
_cell_length_b     12.6025(7)
_cell_length_c     14.4579(8)
_cell_angle_alpha     90.00
_cell_angle_beta     94.184(3)
_cell_angle_gamma     90.00
_cell_volume     2338.6(2)
_cell_formula_units_Z     4
_cell_measurement_reflns_used     9063
_cell_measurement_theta_min     2.61
_cell_measurement_theta_max     35.30
_cell_measurement_temperature     150(2)
_exptl_crystal_description     Prism
_exptl_crystal_colour     Yellow
_exptl_crystal_size_max     0.12
_exptl_crystal_size_mid     0.12
_exptl_crystal_size_min     0.08
_exptl_crystal_density_diffrn     1.774
_exptl_crystal_density_meas     ?
_exptl_crystal_density_method     'not measured'
_exptl_crystal_F_000     1256
_exptl_absorpt_coefficient_mu     1.455
_exptl_absorpt_correction_type     multi-scan
_exptl_absorpt_process_details
;
(SADABS; Sheldrick, 1998)
;
_exptl_absorpt_correction_T_min     0.845
_exptl_absorpt_correction_T_max     0.893
_exptl_special_details
;
;
_diffrn_ambient_temperature     150(2)
_diffrn_radiation_type     MoK\a
_diffrn_radiation_wavelength     0.71073
_diffrn_radiation_source     'fine-focus sealed tube'
_diffrn_radiation_monochromator     graphite
_diffrn_measurement_device_type     'Bruker X8 KappaCCD APEXII'
_diffrn_measurement_method     '\w and \f'
_diffrn_detector_area_resol_mean     ?
_diffrn_reflns_number     48139
_diffrn_reflns_av_R_equivalents     0.0328
_diffrn_reflns_av_sigmaI/netI     0.0226
_diffrn_reflns_theta_min     3.53
_diffrn_reflns_theta_max     36.32
_diffrn_reflns_theta_full     36.32
_diffrn_measured_fraction_theta_max     0.998
_diffrn_measured_fraction_theta_full     0.998
_diffrn_reflns_limit_h_min     -21
_diffrn_reflns_limit_h_max     21
_diffrn_reflns_limit_k_min     -20
_diffrn_reflns_limit_k_max     20
_diffrn_reflns_limit_l_min     -23
_diffrn_reflns_limit_l_max     24
_diffrn_standards_number     0
_diffrn_standards_interval_count     .
_diffrn_standards_interval_time     .
_diffrn_standards_decay_%     ?
_refine_special_details
;
Refinement of <i>F</i>^2^ against ALL reflections. The weighted <i>R</i>-factor
<i>wR</i> and goodness of fit <i>S</i> are based on <i>F</i>^2^, conventional
<i>R</i>-factors <i>R</i> are based on <i>F</i>, with <i>F</i> set to zero for
negative <i>F</i>^2^. The threshold expression of <i>F</i>^2^ >
\s(<i>F</i>^2^) is used only for calculating <i>R</i>-factors(gt) <i>etc</i>.
and is not relevant to the choice of reflections for refinement.
<i>R</i>-factors based on <i>F</i>^2^ are statistically about twice as large
as those based on <i>F</i>, and <i>R</i>- factors based on ALL data will be
even larger.
;
_reflns_number_total     5649
_reflns_number_gt     4661
_reflns_threshold_expression     I>2\s(I)
_refine_ls_structure_factor_coef     Fsqd
_refine_ls_matrix_type     full
_refine_ls_R_factor_all     0.0350
_refine_ls_R_factor_gt     0.0242
_refine_ls_wR_factor_gt     0.0497
_refine_ls_wR_factor_ref     0.0539
_refine_ls_goodness_of_fit_ref     1.033
_refine_ls_restrained_S_all     1.034
_refine_ls_number_reflns     5649
_refine_ls_number_parameters     149
_refine_ls_number_restraints     5
_refine_ls_hydrogen_treatment     constr
_refine_ls_weighting_scheme     calc
_refine_ls_weighting_details
         'calc w=1/[\s^2^(Fo^2^)+(0.0219P)^2^+2.1445P] where P=(Fo^2^+2Fc^2^)/3'
_atom_sites_solution_hydrogens     geom
_atom_sites_solution_primary     direct
_atom_sites_solution_secondary     difmap
_refine_ls_shift/su_max     0.001
_refine_ls_shift/su_mean     0.000
_refine_diff_density_max     0.744
_refine_diff_density_min     -0.958
_refine_ls_extinction_method     none
_refine_ls_extinction_coef     ?
loop_
    _atom_type_symbol
    _atom_type_description
    _atom_type_scat_dispersion_real
    _atom_type_scat_dispersion_imag
    _atom_type_scat_source
    'C' 'C' 0.0033 0.0016
                         'International Tables Vol C Tables 4.2.6.8 and 6.1.1.4'
    'H' 'H' 0.0000 0.0000
                         'International Tables Vol C Tables 4.2.6.8 and 6.1.1.4'
    'N' 'N' 0.0061 0.0033
                         'International Tables Vol C Tables 4.2.6.8 and 6.1.1.4'
    'O' 'O' 0.0106 0.0060
                         'International Tables Vol C Tables 4.2.6.8 and 6.1.1.4'
    'S' 'S' 0.1246 0.1234
                         'International Tables Vol C Tables 4.2.6.8 and 6.1.1.4'
    'Mo' 'Mo' -1.6832 0.6857
                         'International Tables Vol C Tables 4.2.6.8 and 6.1.1.4'
_computing_data_collection     'APEX2 (Bruker, 2006)'
_computing_cell_refinement     'SAINT-Plus (Bruker, 2006)'
_computing_data_reduction     'SAINT-Plus (Bruker, 2005)'
_computing_structure_solution     'SHELXTL (Sheldrick, 2008)'
_computing_structure_refinement     'SHELXTL (Sheldrick, 2008)'
_computing_molecular_graphics     'DIAMOND (Brandenburg, 2009)'
_computing_publication_material     'SHELXTL (Sheldrick, 2008)'
loop_
    _atom_site_type_symbol
    _atom_site_label
    _atom_site_fract_x
    _atom_site_fract_y
    _atom_site_fract_z
    _atom_site_U_iso_or_equiv
    _atom_site_adp_type
    _atom_site_calc_flag
    _atom_site_refinement_flags
    _atom_site_occupancy
    _atom_site_disorder_assembly
    _atom_site_disorder_group
    Mo Mo1 0.081183(8) 0.231212(9) 0.203909(7) 0.01717(3) Uani d . 1 . .
    S S1 0.25495(3) 0.31525(3) 0.23038(2) 0.02555(7) Uani d . 1 . .
    S S2 0.11812(3) 0.33069(4) 0.06297(2) 0.03297(9) Uani d . 1 . .
    O O1 -0.06648(7) 0.24910(7) 0.16391(6) 0.02023(17) Uani d . 1 . .
    O O2 0.11161(8) 0.10400(8) 0.18310(7) 0.0273(2) Uani d . 1 . .
    N N1 0.30133(9) 0.43361(9) 0.08463(7) 0.0222(2) Uani d . 1 . .
    C C1 0.23528(10) 0.36816(11) 0.12027(9) 0.0224(2) Uani d . 1 . .
    C C2 0.40421(10) 0.45692(12) 0.13224(9) 0.0250(3) Uani d . 1 . .
    H H2A 0.3998 0.4513 0.2001 0.030 Uiso calc R 1 . .
    H H2B 0.4248 0.5304 0.1179 0.030 Uiso calc R 1 . .
    C C3 0.48586(12) 0.38032(14) 0.10190(12) 0.0336(3) Uani d . 1 . .
    H H3A 0.4671 0.3078 0.1187 0.050 Uiso calc R 1 . .
    H H3B 0.5538 0.3986 0.1328 0.050 Uiso calc R 1 . .
    H H3C 0.4895 0.3850 0.0345 0.050 Uiso calc R 1 . .
    C C4 0.27763(12) 0.48736(12) -0.00497(9) 0.0288(3) Uani d . 1 . .
    H H4A 0.2232 0.4471 -0.0420 0.035 Uiso calc R 1 . .
    H H4B 0.3409 0.4887 -0.0400 0.035 Uiso calc R 1 . .
    C C5 0.24037(16) 0.59952(15) 0.00879(12) 0.0423(4) Uani d . 1 . .
    H H5A 0.1750 0.5980 0.0396 0.063 Uiso calc R 1 . .
    H H5B 0.2288 0.6345 -0.0516 0.063 Uiso calc R 1 . .
    H H5C 0.2931 0.6387 0.0473 0.063 Uiso calc R 1 . .
    O O3 0.02301(17) 0.42667(15) 0.23443(16) 0.0298(5) Uani d PD 0.50 . -1
    C C6 0.0064(3) 0.5996(3) 0.2983(3) 0.0398(8) Uani d PD 0.50 A -1
    H H6X 0.0481 0.6611 0.2799 0.048 Uiso calc PR 0.50 A -1
    H H6Y -0.0215 0.6149 0.3589 0.048 Uiso calc PR 0.50 A -1
    C C7 0.0722(3) 0.4986(3) 0.3034(3) 0.0370(9) Uani d PD 0.50 A -1
    H H7X 0.1447 0.5143 0.2891 0.044 Uiso calc PR 0.50 A -1
    H H7Y 0.0732 0.4669 0.3661 0.044 Uiso calc PR 0.50 A -1
    C C8 -0.0831(4) 0.5757(3) 0.2237(3) 0.0552(11) Uani d PD 0.50 A -1
    H H8X -0.1463 0.5508 0.2523 0.066 Uiso calc PR 0.50 A -1
    H H8Y -0.1008 0.6391 0.1854 0.066 Uiso calc PR 0.50 A -1
    C C9 -0.0384(3) 0.4905(3) 0.1677(3) 0.0346(8) Uani d PD 0.50 A -1
    H H9X -0.0943 0.4476 0.1353 0.042 Uiso calc PR 0.50 A -1
    H H9Y 0.0058 0.5209 0.1211 0.042 Uiso calc PR 0.50 A -1
loop_
    _atom_site_aniso_label
    _atom_site_aniso_U_11
    _atom_site_aniso_U_22
    _atom_site_aniso_U_33
    _atom_site_aniso_U_12
    _atom_site_aniso_U_13
    _atom_site_aniso_U_23
    Mo1 0.01784(5) 0.01611(5) 0.01787(5) -0.00165(3) 0.00340(3) 0.00016(3)
    S1 0.02101(13) 0.03126(18) 0.02375(14) -0.00642(12) -0.00270(11) 0.00826(12)
    S2 0.02936(16) 0.0438(2) 0.02449(15) -0.01877(15) -0.00690(12) 0.01249(14)
    O1 0.0200(4) 0.0193(4) 0.0216(4) -0.0037(3) 0.0031(3) -0.0016(3)
    O2 0.0301(5) 0.0201(5) 0.0334(5) -0.0007(4) 0.0140(4) -0.0024(4)
    N1 0.0239(5) 0.0239(6) 0.0188(4) -0.0081(4) 0.0026(4) -0.0002(4)
    C1 0.0219(5) 0.0235(6) 0.0216(5) -0.0054(4) 0.0010(4) 0.0027(4)
    C2 0.0239(6) 0.0270(7) 0.0243(6) -0.0102(5) 0.0024(4) -0.0024(5)
    C3 0.0262(6) 0.0337(8) 0.0412(8) -0.0055(6) 0.0034(6) -0.0031(6)
    C4 0.0357(7) 0.0315(8) 0.0192(5) -0.0125(6) 0.0027(5) 0.0032(5)
    C5 0.0556(11) 0.0344(9) 0.0356(8) -0.0022(8) -0.0049(7) 0.0071(7)
    O3 0.0374(15) 0.0189(9) 0.0305(13) 0.0046(7) -0.0149(9) -0.0052(8)
    C6 0.0471(19) 0.0201(14) 0.054(2) -0.0070(13) 0.0157(16) -0.0181(13)
    C7 0.044(2) 0.0296(19) 0.036(2) -0.0117(16) -0.0057(15) -0.0132(16)
    C8 0.060(3) 0.033(2) 0.074(3) 0.0083(18) 0.005(2) 0.0059(19)
    C9 0.039(2) 0.0247(16) 0.038(2) 0.0112(15) -0.0093(15) 0.0032(15)
_geom_special_details
;
All e.s.d.'s (except the e.s.d. in the dihedral angle between two l.s. planes)
are estimated using the full covariance matrix. The cell e.s.d.'s are taken
into account individually in the estimation of e.s.d.'s in distances, angles
and torsion angles; correlations between e.s.d.'s in cell parameters are only
used when they are defined by crystal symmetry. An approximate (isotropic)
treatment of cell e.s.d.'s is used for estimating e.s.d.'s involving l.s.
planes.
;
loop_
    _geom_bond_atom_site_label_1
    _geom_bond_atom_site_label_2
    _geom_bond_site_symmetry_2
    _geom_bond_distance
    _geom_bond_publ_flag
    Mo1 Mo1 2 2.5591(2) yes
    Mo1 S1 . 2.4788(4) yes
    Mo1 S2 . 2.4680(4) yes
    Mo1 O1 . 1.9586(9) yes
    Mo1 O1 2 1.9472(9) yes
    Mo1 O2 . 1.6826(10) yes
    Mo1 O3 . 2.6213(19) yes
    S1 C1 . 1.7276(13) ?
    S2 C1 . 1.7322(13) ?
    O1 Mo1 2 1.9472(9) ?
    O2 Mo1 2 3.4621(10) ?
    N1 C1 . 1.3161(16) ?
    N1 C4 . 1.4739(17) ?
    N1 C2 . 1.4766(17) ?
    C2 C3 . 1.515(2) ?
    C2 H2A . 0.9900 ?
    C2 H2B . 0.9900 ?
    C3 H3A . 0.9800 ?
    C3 H3B . 0.9800 ?
    C3 H3C . 0.9800 ?
    C4 C5 . 1.510(3) ?
    C4 H4A . 0.9900 ?
    C4 H4B . 0.9900 ?
    C5 H5A . 0.9800 ?
    C5 H5B . 0.9800 ?
    C5 H5C . 0.9800 ?
    O3 C9 . 1.446(4) ?
    O3 C7 . 1.457(4) ?
    O3 Mo1 2 2.972(2) ?
    C6 C7 . 1.527(5) ?
    C6 C8 . 1.549(5) ?
    C6 H6X . 0.9900 ?
    C6 H6Y . 0.9900 ?
    C7 H7X . 0.9900 ?
    C7 H7Y . 0.9900 ?
    C8 C9 . 1.485(5) ?
    C8 H8X . 0.9900 ?
    C8 H8Y . 0.9900 ?
    C9 H9X . 0.9900 ?
    C9 H9Y . 0.9900 ?
loop_
    _geom_angle_atom_site_label_1
    _geom_angle_atom_site_label_2
    _geom_angle_atom_site_label_3
    _geom_angle_site_symmetry_1
    _geom_angle_site_symmetry_3
    _geom_angle
    _geom_angle_publ_flag
    O1 Mo1 O1 2 . 96.59(4) ?
    O1 Mo1 O3 . . 70.04(6) ?
    O1 Mo1 O3 2 . 71.13(6) ?
    O1 Mo1 S1 . . 147.29(3) ?
    O1 Mo1 S1 2 . 87.14(3) ?
    O1 Mo1 S2 . . 86.50(3) ?
    O1 Mo1 S2 2 . 142.17(3) ?
    O2 Mo1 O1 . . 106.88(5) ?
    O2 Mo1 O1 . 2 109.05(5) ?
    O2 Mo1 O3 . . 176.86(6) ?
    O2 Mo1 S1 . . 102.45(4) ?
    O2 Mo1 S2 . . 105.96(4) ?
    S1 Mo1 O3 . . 80.68(5) ?
    S2 Mo1 O3 . . 74.70(5) ?
    S2 Mo1 S1 . . 71.612(11) ?
    O2 Mo1 Mo1 . 2 107.62(3) ?
    O1 Mo1 Mo1 2 2 49.26(3) ?
    O1 Mo1 Mo1 . 2 48.87(3) ?
    S2 Mo1 Mo1 . 2 130.072(11) ?
    S1 Mo1 Mo1 . 2 132.947(10) ?
    Mo1 Mo1 O3 2 . 70.02(5) ?
    C1 S1 Mo1 . . 87.29(4) ?
    C1 S2 Mo1 . . 87.53(4) ?
    Mo1 O1 Mo1 2 . 81.87(4) ?
    C1 N1 C4 . . 122.27(11) ?
    C1 N1 C2 . . 121.66(11) ?
    C4 N1 C2 . . 116.06(11) ?
    N1 C1 S1 . . 123.18(10) ?
    N1 C1 S2 . . 123.24(10) ?
    S1 C1 S2 . . 113.54(7) ?
    N1 C1 Mo1 . . 176.95(11) ?
    S1 C1 Mo1 . . 56.96(4) ?
    S2 C1 Mo1 . . 56.60(4) ?
    N1 C2 C3 . . 110.82(11) ?
    N1 C2 H2A . . 109.5 ?
    C3 C2 H2A . . 109.5 ?
    N1 C2 H2B . . 109.5 ?
    C3 C2 H2B . . 109.5 ?
    H2A C2 H2B . . 108.1 ?
    C2 C3 H3A . . 109.5 ?
    C2 C3 H3B . . 109.5 ?
    H3A C3 H3B . . 109.5 ?
    C2 C3 H3C . . 109.5 ?
    H3A C3 H3C . . 109.5 ?
    H3B C3 H3C . . 109.5 ?
    N1 C4 C5 . . 111.21(12) ?
    N1 C4 H4A . . 109.4 ?
    C5 C4 H4A . . 109.4 ?
    N1 C4 H4B . . 109.4 ?
    C5 C4 H4B . . 109.4 ?
    H4A C4 H4B . . 108.0 ?
    C4 C5 H5A . . 109.5 ?
    C4 C5 H5B . . 109.5 ?
    H5A C5 H5B . . 109.5 ?
    C4 C5 H5C . . 109.5 ?
    H5A C5 H5C . . 109.5 ?
    H5B C5 H5C . . 109.5 ?
    C9 O3 C7 . . 107.4(2) ?
    C9 O3 Mo1 . . 124.0(2) ?
    C7 O3 Mo1 . . 125.8(2) ?
    C9 O3 Mo1 . 2 115.1(2) ?
    C7 O3 Mo1 . 2 119.6(2) ?
    Mo1 O3 Mo1 . 2 54.01(4) ?
    C7 C6 C8 . . 104.6(3) ?
    C7 C6 H6X . . 110.8 ?
    C8 C6 H6X . . 110.8 ?
    C7 C6 H6Y . . 110.8 ?
    C8 C6 H6Y . . 110.8 ?
    H6X C6 H6Y . . 108.9 ?
    O3 C7 C6 . . 105.9(3) ?
    C6 C7 Mo1 . . 141.2(2) ?
    O3 C7 H7X . . 110.6 ?
    C6 C7 H7X . . 110.6 ?
    Mo1 C7 H7X . . 92.6 ?
    O3 C7 H7Y . . 110.6 ?
    C6 C7 H7Y . . 110.6 ?
    Mo1 C7 H7Y . . 89.4 ?
    H7X C7 H7Y . . 108.7 ?
    C9 C8 C6 . . 102.8(3) ?
    C9 C8 H8X . . 111.2 ?
    C6 C8 H8X . . 111.2 ?
    C9 C8 H8Y . . 111.2 ?
    C6 C8 H8Y . . 111.2 ?
    H8X C8 H8Y . . 109.1 ?
    O3 C9 C8 . . 104.7(3) ?
    C8 C9 Mo1 . . 138.4(3) ?
    O3 C9 H9X . . 110.8 ?
    C8 C9 H9X . . 110.8 ?
    Mo1 C9 H9X . . 82.1 ?
    O3 C9 H9Y . . 110.8 ?
    C8 C9 H9Y . . 110.8 ?
    Mo1 C9 H9Y . . 100.8 ?
    H9X C9 H9Y . . 108.9 ?
loop_
    _geom_torsion_atom_site_label_1
    _geom_torsion_atom_site_label_2
    _geom_torsion_atom_site_label_3
    _geom_torsion_atom_site_label_4
    _geom_torsion_site_symmetry_1
    _geom_torsion_site_symmetry_2
    _geom_torsion_site_symmetry_3
    _geom_torsion_site_symmetry_4
    _geom_torsion
    _geom_torsion_publ_flag
    O2 Mo1 S1 C1 . . . . 103.85(6) ?
    O1 Mo1 S1 C1 2 . . . -147.26(6) ?
    O1 Mo1 S1 C1 . . . . -49.51(7) ?
    S2 Mo1 S1 C1 . . . . 0.95(5) ?
    Mo1 Mo1 S1 C1 2 . . . -127.18(5) ?
    O3 Mo1 S1 C1 . . . . -75.92(7) ?
    O2 Mo1 S2 C1 . . . . -99.06(6) ?
    O1 Mo1 S2 C1 2 . . . 58.14(7) ?
    O1 Mo1 S2 C1 . . . . 154.38(6) ?
    S1 Mo1 S2 C1 . . . . -0.94(5) ?
    Mo1 Mo1 S2 C1 2 . . . 130.25(5) ?
    O3 Mo1 S2 C1 . . . . 84.12(7) ?
    O2 Mo1 O1 Mo1 . . . 2 98.92(4) ?
    O1 Mo1 O1 Mo1 2 . . 2 -13.32(5) ?
    S2 Mo1 O1 Mo1 . . . 2 -155.46(3) ?
    S1 Mo1 O1 Mo1 . . . 2 -108.31(4) ?
    O3 Mo1 O1 Mo1 . . . 2 -80.47(6) ?
    O1 Mo1 O2 Mo1 2 . . 2 52.06(3) ?
    O1 Mo1 O2 Mo1 . . . 2 -51.33(3) ?
    S2 Mo1 O2 Mo1 . . . 2 -142.50(2) ?
    S1 Mo1 O2 Mo1 . . . 2 143.34(2) ?
    C4 N1 C1 S1 . . . . -172.85(11) ?
    C2 N1 C1 S1 . . . . 7.5(2) ?
    C4 N1 C1 S2 . . . . 4.7(2) ?
    C2 N1 C1 S2 . . . . -174.93(10) ?
    Mo1 S1 C1 N1 . . . . 176.36(12) ?
    Mo1 S1 C1 S2 . . . . -1.40(7) ?
    Mo1 S2 C1 N1 . . . . -176.35(12) ?
    Mo1 S2 C1 S1 . . . . 1.40(7) ?
    O2 Mo1 C1 S1 . . . . -86.15(6) ?
    O1 Mo1 C1 S1 2 . . . 37.22(6) ?
    O1 Mo1 C1 S1 . . . . 152.10(4) ?
    S2 Mo1 C1 S1 . . . . -178.47(8) ?
    Mo1 Mo1 C1 S1 2 . . . 93.83(5) ?
    O3 Mo1 C1 S1 . . . . 95.97(7) ?
    O2 Mo1 C1 S2 . . . . 92.31(6) ?
    O1 Mo1 C1 S2 2 . . . -144.31(4) ?
    O1 Mo1 C1 S2 . . . . -29.43(6) ?
    S1 Mo1 C1 S2 . . . . 178.47(8) ?
    Mo1 Mo1 C1 S2 2 . . . -87.70(6) ?
    O3 Mo1 C1 S2 . . . . -85.56(7) ?
    C1 N1 C2 C3 . . . . 90.63(16) ?
    C4 N1 C2 C3 . . . . -89.02(15) ?
    C1 N1 C4 C5 . . . . 98.86(16) ?
    C2 N1 C4 C5 . . . . -81.49(16) ?
    O1 Mo1 O3 C9 2 . . . -150.6(3) ?
    O1 Mo1 O3 C9 . . . . -46.0(3) ?
    S2 Mo1 O3 C9 . . . . 45.9(3) ?
    S1 Mo1 O3 C9 . . . . 119.2(3) ?
    Mo1 Mo1 O3 C9 2 . . . -98.2(3) ?
    O1 Mo1 O3 C7 2 . . . 50.7(3) ?
    O1 Mo1 O3 C7 . . . . 155.4(3) ?
    S2 Mo1 O3 C7 . . . . -112.8(3) ?
    S1 Mo1 O3 C7 . . . . -39.4(3) ?
    Mo1 Mo1 O3 C7 2 . . . 103.2(3) ?
    O1 Mo1 O3 Mo1 2 . . 2 -52.44(3) ?
    O1 Mo1 O3 Mo1 . . . 2 52.22(3) ?
    S2 Mo1 O3 Mo1 . . . 2 144.06(3) ?
    S1 Mo1 O3 Mo1 . . . 2 -142.59(3) ?
    C9 O3 C7 C6 . . . . 21.9(3) ?
    Mo1 O3 C7 C6 . . . . -176.6(2) ?
    Mo1 O3 C7 C6 2 . . . -111.7(3) ?
    C9 O3 C7 Mo1 . . . . -161.5(3) ?
    Mo1 O3 C7 Mo1 2 . . . 64.91(18) ?
    C8 C6 C7 O3 . . . . 1.4(4) ?
    C8 C6 C7 Mo1 . . . . -1.7(6) ?
    O2 Mo1 C7 O3 . . . . -173.53(19) ?
    O1 Mo1 C7 O3 2 . . . -122.3(3) ?
    O1 Mo1 C7 O3 . . . . -23.1(3) ?
    S2 Mo1 C7 O3 . . . . 63.8(3) ?
    S1 Mo1 C7 O3 . . . . 136.9(3) ?
    Mo1 Mo1 C7 O3 2 . . . -71.1(3) ?
    O2 Mo1 C7 C6 . . . . -168.3(3) ?
    O1 Mo1 C7 C6 2 . . . -117.0(5) ?
    O1 Mo1 C7 C6 . . . . -17.8(4) ?
    S2 Mo1 C7 C6 . . . . 69.0(4) ?
    S1 Mo1 C7 C6 . . . . 142.1(5) ?
    Mo1 Mo1 C7 C6 2 . . . -65.9(4) ?
    O3 Mo1 C7 C6 . . . . 5.2(3) ?
    C7 C6 C8 C9 . . . . -23.1(5) ?
    C7 O3 C9 C8 . . . . -37.5(4) ?
    Mo1 O3 C9 C8 . . . . 160.5(2) ?
    Mo1 O3 C9 C8 2 . . . 98.3(3) ?
    C7 O3 C9 Mo1 . . . . 161.9(3) ?
    Mo1 O3 C9 Mo1 2 . . . -62.18(15) ?
    C6 C8 C9 O3 . . . . 36.8(4) ?
    C6 C8 C9 Mo1 . . . . 54.3(6) ?
    O2 Mo1 C9 O3 . . . . 172.71(17) ?
    O1 Mo1 C9 O3 2 . . . 27.7(3) ?
    O1 Mo1 C9 O3 . . . . 126.7(3) ?
    S2 Mo1 C9 O3 . . . . -128.3(3) ?
    S1 Mo1 C9 O3 . . . . -59.5(3) ?
    Mo1 Mo1 C9 O3 2 . . . 75.6(3) ?
    O2 Mo1 C9 C8 . . . . 143.6(4) ?
    O1 Mo1 C9 C8 2 . . . -1.4(4) ?
    O1 Mo1 C9 C8 . . . . 97.6(5) ?
    S2 Mo1 C9 C8 . . . . -157.4(5) ?
    S1 Mo1 C9 C8 . . . . -88.6(5) ?
    Mo1 Mo1 C9 C8 2 . . . 46.5(4) ?
    O3 Mo1 C9 C8 . . . . -29.1(4) ?
loop_
    _geom_hbond_atom_site_label_D
    _geom_hbond_atom_site_label_H
    _geom_hbond_atom_site_label_A
    _geom_hbond_site_symmetry_A
    _geom_hbond_distance_DH
    _geom_hbond_distance_HA
    _geom_hbond_distance_DA
    _geom_hbond_angle_DHA
    C2 H2A O2 4_555 0.99 2.57 3.2687(17) 127
    C4 H4B O2 7_555 0.99 2.49 3.2443(17) 133
