# Supplementary material for: cis-Di-μ-oxido-bis­[(N,N-diethyl­dithio­carbamato-κ2 S,S′)oxidomolybdenum(V)](Mo—Mo) tetra­hydro­furan monosolvate
Source: Acta Crystallogr Sect E Struct Rep Online. 2011 Jan 29;67(Pt 2):m288–9. doi: 10.1107/S1600536811003187 (PMC3051765; doi:10.1107/S1600536811003187)
Supplement: Supplementary file 2 [file e-67-0m288-Isup2.hkl]

# 
# h,k,l, Fc-squared, Fo-squared, sigma(Fo-squared) and status flag 
# 
data_I
_shelx_title 'I in C2/c' 
_shelx_refln_list_code          4 
_shelx_F_calc_maximum      397.35 
_exptl_crystal_F_000      1256.00 
_reflns_d_resolution_high  0.6000 
 
loop_ 
 _symmetry_equiv_pos_as_xyz 
 'x, y, z' 
 '-x, y, -z+1/2' 
 'x+1/2, y+1/2, z' 
 '-x+1/2, y+1/2, -z+1/2' 
 '-x, -y, -z' 
 'x, -y, z-1/2' 
 '-x+1/2, -y+1/2, -z' 
 'x+1/2, -y+1/2, z-1/2' 
 
_cell_length_a    12.8695 
_cell_length_b    12.6025 
_cell_length_c    14.4579 
_cell_angle_alpha  90.000 
_cell_angle_beta   94.184 
_cell_angle_gamma  90.000 
 
_shelx_F_squared_multiplier     1.000 
 
loop_ 
 _refln_index_h 
 _refln_index_k 
 _refln_index_l 
 _refln_F_squared_calc 
 _refln_F_squared_meas 
 _refln_F_squared_sigma 
 _refln_observed_status 
   4   0   0      718.36      638.86     20.84 o 
   6   0   0   157883.61   157793.22   1085.29 o 
   8   0   0      337.88      412.47     19.92 o 
  10   0   0     3055.14     3208.88     56.02 o 
  12   0   0    18743.98    18653.26    215.69 o 
  14   0   0      520.28      450.62     43.29 o 
  16   0   0      282.60      232.59     33.60 o 
  18   0   0     4513.52     4991.17    117.39 o 
  20   0   0      903.04      937.48    209.03 o 
   3   1   0     3801.46     4277.63     27.33 o 
   5   1   0        5.44       28.16      5.21 o 
   7   1   0     2666.65     2889.47     36.13 o 
   9   1   0      209.91      255.52     13.34 o 
  11   1   0      967.83      918.27     22.86 o 
  13   1   0      220.77      270.87     21.74 o 
  15   1   0        0.26      -14.67     17.28 o 
  17   1   0      281.20      221.06     26.67 o 
  19   1   0        1.21        1.05     30.81 o 
  21   1   0       30.73       15.05     57.31 o 
   2   2   0    12072.49    12337.51     63.95 o 
   4   2   0    12861.08    12955.90     70.29 o 
   6   2   0    66903.70    65767.56    351.21 o 
   8   2   0     3147.18     3223.45     34.11 o 
  10   2   0        6.97       10.00      9.60 o 
  12   2   0    17296.37    17136.27    133.09 o 
  14   2   0     2245.86     2213.75     46.44 o 
  16   2   0      286.38      282.81     24.29 o 
  18   2   0     4038.41     4163.24     79.37 o 
  20   2   0     1269.80     1257.11     87.99 o 
   1   3   0     3023.79     2934.60     21.14 o 
   3   3   0    14012.01    15006.83     75.33 o 
   5   3   0       94.13       97.77      6.87 o 
   7   3   0     3834.73     3680.38     36.99 o 
   9   3   0     3319.80     3432.22     37.69 o 
  11   3   0     1889.60     1868.34     31.53 o 
  13   3   0     4065.73     4190.31     54.46 o 
  15   3   0        0.06      -16.97     19.07 o 
  17   3   0      693.88      721.99     36.85 o 
  19   3   0      666.42      678.61     47.22 o 
  21   3   0       37.27        9.03     46.44 o 
   0   4   0    20808.79    19606.68    144.88 o 
   2   4   0    21933.70    22139.78    111.82 o 
   4   4   0    12146.43    12684.73     70.44 o 
   6   4   0    35861.66    36009.88    195.49 o 
   8   4   0    33101.79    32619.47    195.67 o 
  10   4   0      349.57      404.19     17.37 o 
  12   4   0    10205.42    10450.89    103.42 o 
  14   4   0     7544.95     7702.24     84.02 o 
  16   4   0      878.98      816.92     36.13 o 
  18   4   0     3162.34     3254.08     74.53 o 
  20   4   0     1163.75     1190.05    135.32 o 
   1   5   0     2826.70     2870.34     24.68 o 
   3   5   0      649.72      809.79     12.64 o 
   5   5   0      467.71      393.35     10.99 o 
   7   5   0    18019.50    17535.21    110.93 o 
   9   5   0       54.24       46.66     10.56 o 
  11   5   0     1495.00     1608.80     34.00 o 
  13   5   0    10411.27    10417.44     95.91 o 
  15   5   0      451.15      473.43     28.45 o 
  17   5   0      558.43      587.37     37.61 o 
  19   5   0     1244.47     1318.66     60.55 o 
   0   6   0    19455.28    20433.47    168.78 o 
   2   6   0    28354.23    29257.34    162.10 o 
   4   6   0     4123.51     3855.86     31.75 o 
   6   6   0     7250.05     7211.68     53.04 o 
   8   6   0    23483.13    23015.79    151.94 o 
  10   6   0     4247.49     4194.38     49.61 o 
  12   6   0     6852.53     6988.90     75.23 o 
  14   6   0     6611.29     6429.74     84.20 o 
  16   6   0     1006.02     1061.34     43.73 o 
  18   6   0     1784.03     1925.03     90.71 o 
  20   6   0      750.38      628.00    127.24 o 
   1   7   0    21257.42    21657.07    122.54 o 
   3   7   0     1253.17     1421.67     18.16 o 
   5   7   0    17024.87    17020.18    106.87 o 
   7   7   0    17034.68    17212.01    112.60 o 
   9   7   0       35.54       22.72     12.74 o 
  11   7   0     3956.65     3830.14     49.11 o 
  13   7   0     2528.91     2495.90     53.24 o 
  15   7   0        1.43        5.69     27.55 o 
  17   7   0      580.56      531.60     56.96 o 
  19   7   0     1226.02     1300.89    139.44 o 
   0   8   0     6326.20     6846.10     66.14 o 
   2   8   0    15396.53    15456.24     96.79 o 
   4   8   0     1756.21     1868.84     21.98 o 
   6   8   0     5002.35     5201.55     54.02 o 
   8   8   0     9207.58     9163.52     82.96 o 
  10   8   0     1200.57     1352.37     36.02 o 
  12   8   0     2937.03     3043.55     66.57 o 
  14   8   0     3870.32     3743.54     93.31 o 
  16   8   0      815.77      853.38     57.72 o 
  18   8   0       49.69       67.24     63.52 o 
   1   9   0    27341.17    28099.26    170.56 o 
   3   9   0      141.84      111.81     11.02 o 
   5   9   0    22705.65    23046.27    138.05 o 
   7   9   0     4488.43     4481.17     62.37 o 
   9   9   0      613.03      639.63     30.68 o 
  11   9   0     3567.65     3504.57     72.23 o 
  13   9   0     1781.99     1792.27     62.15 o 
  15   9   0       84.81      106.06     37.32 o 
  17   9   0      363.78      317.84     58.26 o 
  19   9   0     1075.43     1166.34    136.78 o 
   0  10   0     1080.62     1313.31     37.96 o 
   2  10   0     3656.13     3586.95     43.41 o 
   4  10   0     4380.00     4544.51     59.29 o 
   6  10   0     2466.54     2361.99     42.20 o 
   8  10   0     4765.71     4490.47     92.78 o 
  10  10   0     1394.29     1468.06     50.87 o 
  12  10   0      533.67      590.74     40.58 o 
  14  10   0      736.14      717.15     51.56 o 
  16  10   0       90.56      154.52     48.99 o 
  18  10   0       99.58       77.31     74.25 o 
   1  11   0    22038.82    22934.05    203.77 o 
   3  11   0      168.73      125.45     15.76 o 
   5  11   0    13194.42    12947.57    137.77 o 
   7  11   0     5880.45     5859.92     85.84 o 
   9  11   0      135.15       91.52     23.05 o 
  11  11   0     5606.37     5426.72    103.49 o 
  13  11   0     2565.19     2638.08     78.89 o 
  15  11   0      888.43      848.07     82.98 o 
  17  11   0     1833.16     2129.24    155.21 o 
   0  12   0     4738.51     4676.59    108.86 o 
   2  12   0      321.92      317.24     23.63 o 
   4  12   0      450.32      518.62     25.42 o 
   6  12   0     1214.16     1339.03     56.57 o 
   8  12   0       43.21       26.93     23.28 o 
  10  12   0       34.80       -2.88     25.60 o 
  12  12   0        0.08       18.23     30.01 o 
  14  12   0        6.15        9.80     36.17 o 
  16  12   0      404.32      504.15     92.93 o 
   1  13   0     4005.00     4214.45     83.80 o 
   3  13   0       37.24       -6.03     24.80 o 
   5  13   0     4188.86     4308.27     84.52 o 
   7  13   0     6849.25     7039.07    137.92 o 
   9  13   0      938.42      935.63     68.63 o 
  11  13   0     2381.20     2212.99     70.25 o 
  13  13   0     3561.34     3622.13    101.37 o 
  15  13   0      817.25      758.43    101.77 o 
   0  14   0     1213.22     1330.97    144.02 o 
   2  14   0      118.42      124.95     42.09 o 
   4  14   0        9.25      -14.27     19.41 o 
   6  14   0      407.17      406.48     36.84 o 
   8  14   0     1262.89     1608.83    168.01 o 
  10  14   0      311.81      337.17     48.36 o 
  12  14   0        0.04       99.94     47.03 o 
  14  14   0       79.30       96.58     58.33 o 
   1  15   0     6292.96     6695.84    226.62 o 
   3  15   0      213.42      210.67     42.20 o 
   5  15   0     6152.45     5997.01    138.71 o 
   7  15   0     5186.27     5243.41    117.69 o 
   9  15   0      446.30      337.16     53.99 o 
  11  15   0     2319.10     2592.09    110.94 o 
  13  15   0     2610.17     2453.61    138.42 o 
   0  16   0       33.67      116.15     84.22 o 
   2  16   0      821.17      854.46     76.42 o 
   4  16   0     1807.17     1868.40     86.58 o 
   6  16   0       92.97      109.58     42.52 o 
   8  16   0      102.32      135.69     55.83 o 
  10  16   0      976.84     1052.41     94.89 o 
  12  16   0       55.98      110.21     55.79 o 
   1  17   0     3284.49     3035.29    128.92 o 
   3  17   0       95.90      120.23     44.30 o 
   5  17   0     1573.12     1374.44    141.61 o 
   7  17   0     3367.22     3760.20    186.06 o 
   9  17   0       74.08      137.89     57.85 o 
  11  17   0     1644.69     1963.43    162.52 o 
   0  18   0     1398.78     1374.70    180.64 o 
   2  18   0      562.04      646.54     66.61 o 
   4  18   0      918.60      768.85     82.96 o 
   6  18   0      658.49      855.32    114.93 o 
   8  18   0       57.32       15.40     64.85 o 
  10  18   0      648.38      576.76    169.75 o 
   1  19   0     1457.57     1445.64    133.09 o 
   3  19   0       36.36       14.06     66.96 o 
   5  19   0      851.66      723.79    106.72 o 
   7  19   0     1437.60     1668.79    144.58 o 
   9  19   0       72.84      113.14     86.74 o 
   2  20   0      113.60      142.95     76.39 o 
   4  20   0      140.00       80.10     74.87 o 
   6  20   0      668.65      686.97    113.10 o 
 -21   1   1      231.62      156.89     57.41 o 
 -19   1   1     2285.56     2321.19     85.15 o 
 -17   1   1     3946.66     4049.26     74.09 o 
 -15   1   1      588.86      684.56     31.56 o 
 -13   1   1     3826.78     3689.66     54.26 o 
 -11   1   1     5509.28     5581.41     54.63 o 
  -9   1   1       39.94       30.45      8.36 o 
  -7   1   1    10173.81     9965.22     65.53 o 
  -5   1   1    68341.30    69372.87    395.69 o 
  -3   1   1    21120.03    21645.62    120.89 o 
   3   1   1    11971.09    11020.35     56.02 o 
   5   1   1    70167.73    72303.05    359.17 o 
   7   1   1    63552.92    63035.07    358.01 o 
   9   1   1     1701.50     1689.09     31.77 o 
  11   1   1    14446.48    14750.17    115.62 o 
  13   1   1     8958.71     8878.67     97.42 o 
  15   1   1     1353.03     1281.64     40.24 o 
  17   1   1      773.52      813.93     37.52 o 
  19   1   1     1736.84     1608.82     65.48 o 
  21   1   1     1155.91     1351.75     96.26 o 
 -20   2   1       89.26       35.36     44.23 o 
 -18   2   1       90.54       48.85     26.83 o 
 -16   2   1     2138.33     2279.45     52.58 o 
 -14   2   1      326.69      296.81     20.75 o 
 -12   2   1        2.12       11.01     12.65 o 
 -10   2   1     6003.89     6054.61     52.24 o 
  -8   2   1     5003.97     4659.59     40.60 o 
  -6   2   1     4417.38     4418.32     40.73 o 
  -4   2   1    17418.15    16803.11     91.03 o 
  -2   2   1    17054.91    18169.70     95.02 o 
   2   2   1    13056.84    14072.22     67.27 o 
   4   2   1    20276.71    20892.04     99.14 o 
   6   2   1     3657.24     4041.87     35.11 o 
   8   2   1     5660.49     5475.22     48.95 o 
  10   2   1      219.28      236.80     14.36 o 
  12   2   1       27.75       67.76     15.66 o 
  14   2   1     3631.50     3547.34     58.99 o 
  16   2   1        1.94      -19.01     19.01 o 
  18   2   1       37.69      124.62     35.52 o 
  20   2   1      392.19      235.32     54.23 o 
 -21   3   1        8.72      -34.48     42.29 o 
 -19   3   1     1508.08     1665.39     68.85 o 
 -17   3   1     4570.49     4949.33     77.25 o 
 -15   3   1      611.00      648.00     31.68 o 
 -13   3   1     8611.04     8525.02     87.28 o 
 -11   3   1    23891.27    23612.39    163.85 o 
  -9   3   1     1227.38     1227.02     23.96 o 
  -7   3   1    22748.89    22372.63    137.37 o 
  -5   3   1    33825.39    32229.21    177.06 o 
  -3   3   1      223.30      431.64      7.97 o 
  -1   3   1    79711.59    82505.25    423.94 o 
   1   3   1    68557.52    69111.99    336.72 o 
   3   3   1     2665.45     2873.41     20.00 o 
   5   3   1    20229.39    19623.76    104.92 o 
   7   3   1    44136.14    43631.71    235.40 o 
   9   3   1     3445.53     3392.85     38.34 o 
  11   3   1     4932.75     5001.83     55.13 o 
  13   3   1    10705.98    10710.95     99.48 o 
  15   3   1     3114.33     3001.18     55.15 o 
  17   3   1     1637.23     1771.91     54.23 o 
  19   3   1     2373.65     2563.51     80.47 o 
  21   3   1      991.22      954.33     76.47 o 
 -20   4   1      107.71       48.84     37.54 o 
 -18   4   1      284.26      296.71     33.27 o 
 -16   4   1     3318.98     3337.05     77.36 o 
 -14   4   1      615.04      642.62     29.08 o 
 -12   4   1     2048.29     2031.46     35.92 o 
 -10   4   1    14526.73    14066.70    104.13 o 
  -8   4   1    20025.01    20331.57    136.70 o 
  -6   4   1     2194.79     2252.16     25.85 o 
  -4   4   1    14156.57    14818.99     82.66 o 
  -2   4   1    58725.25    61600.48    325.67 o 
   0   4   1      125.33      124.72      5.02 o 
   2   4   1     3027.45     2665.00     20.12 o 
   4   4   1     1314.98     1256.54     17.00 o 
   6   4   1      834.93      767.76     13.86 o 
   8   4   1    11518.29    11263.23     77.51 o 
  10   4   1      320.26      301.22     15.09 o 
  12   4   1        1.97       38.92     12.74 o 
  14   4   1     7445.06     7821.83     87.38 o 
  16   4   1      808.86      747.53     36.42 o 
  18   4   1      468.08      476.52     37.10 o 
  20   4   1      855.55      886.39    124.75 o 
 -19   5   1      671.25      726.94     84.68 o 
 -17   5   1     1884.47     1929.92     65.94 o 
 -15   5   1      239.14      179.61     22.08 o 
 -13   5   1     7830.97     8002.51     79.51 o 
 -11   5   1     8402.57     8500.19     75.96 o 
  -9   5   1      194.97      200.92     13.66 o 
  -7   5   1    23711.22    23895.81    158.18 o 
  -5   5   1    16952.44    16742.87     97.98 o 
  -3   5   1     7635.19     8510.57     55.42 o 
  -1   5   1    28369.09    29675.10    163.03 o 
   1   5   1    34692.01    36000.50    199.70 o 
   3   5   1     4040.54     3975.88     30.00 o 
   5   5   1     6749.85     6865.33     47.75 o 
   7   5   1    10889.59    10713.11     76.24 o 
   9   5   1    12956.86    12580.79     99.76 o 
  11   5   1     1901.91     1913.95     36.15 o 
  13   5   1     9431.70     9387.92     95.22 o 
  15   5   1     3930.11     3897.03     68.80 o 
  17   5   1      812.80      673.63     40.04 o 
  19   5   1     3943.01     4288.00    112.80 o 
 -20   6   1      283.72      116.29     90.83 o 
 -18   6   1      384.28      428.11     51.41 o 
 -16   6   1      874.43      983.51     51.95 o 
 -14   6   1     1084.74     1042.43     38.03 o 
 -12   6   1     3655.26     3813.91     46.61 o 
 -10   6   1     4733.24     4764.00     50.99 o 
  -8   6   1      937.01      994.49     22.17 o 
  -6   6   1     8633.99     8786.65     69.31 o 
  -4   6   1     5965.63     5718.38     42.74 o 
  -2   6   1     2575.49     2447.53     26.83 o 
   0   6   1     3026.07     2813.61     27.07 o 
   2   6   1    18612.30    19121.30    123.54 o 
   4   6   1     1359.82     1286.04     16.47 o 
   6   6   1     2043.21     2060.59     25.14 o 
   8   6   1    18422.24    17927.19    120.19 o 
  10   6   1       92.39       81.50     13.34 o 
  12   6   1     2697.88     2712.27     47.18 o 
  14   6   1     5366.13     5453.93     75.86 o 
  16   6   1      378.69      349.65     33.14 o 
  18   6   1     1052.77     1047.64     50.49 o 
  20   6   1     1284.18     1354.69    148.00 o 
 -19   7   1      800.29     1090.53    131.44 o 
 -17   7   1      675.25      559.22     64.44 o 
 -15   7   1      964.70      941.66     62.38 o 
 -13   7   1     3072.57     3046.63     66.76 o 
 -11   7   1     5057.69     5100.88     68.62 o 
  -9   7   1      570.21      588.49     20.73 o 
  -7   7   1    27040.19    26955.93    184.97 o 
  -5   7   1    18177.35    18609.51    119.70 o 
  -3   7   1     1206.98     1360.27     24.48 o 
  -1   7   1    35532.89    36519.73    219.24 o 
   1   7   1     6728.87     6740.61     49.61 o 
   3   7   1       21.57       26.43      5.94 o 
   5   7   1     9440.07     9653.16     61.63 o 
   7   7   1    10208.93    10209.76     74.09 o 
   9   7   1     1530.26     1447.71     26.56 o 
  11   7   1      644.34      650.28     24.23 o 
  13   7   1     8000.92     8166.37     95.42 o 
  15   7   1      882.87      811.59     38.68 o 
  17   7   1      191.30      120.39     31.16 o 
  19   7   1     1680.74     1686.92    152.18 o 
 -18   8   1     2274.04     2297.19    140.36 o 
 -16   8   1      177.19      192.43     42.04 o 
 -14   8   1      329.00      299.60     36.73 o 
 -12   8   1     4213.56     4178.95     70.50 o 
 -10   8   1     2441.66     2444.53     51.43 o 
  -8   8   1       36.18       66.72     14.64 o 
  -6   8   1    15275.36    15203.38    115.84 o 
  -4   8   1    15728.66    15270.08    107.51 o 
  -2   8   1        1.93       -0.61      6.72 o 
   0   8   1    40439.84    41104.85    238.64 o 
   2   8   1    20763.63    21490.80    133.54 o 
   4   8   1     2510.23     2500.68     26.00 o 
   6   8   1    30720.27    29950.30    180.97 o 
   8   8   1     4415.30     4426.30     51.24 o 
  10   8   1     1767.53     1707.65     34.63 o 
  12   8   1     7395.60     7219.21     94.34 o 
  14   8   1      765.28      760.44     48.14 o 
  16   8   1       86.69       93.34     36.75 o 
  18   8   1      513.05      442.18     80.75 o 
 -19   9   1      822.35     1077.01    135.49 o 
 -17   9   1       10.64      -13.35     43.90 o 
 -15   9   1      135.68      129.71     41.86 o 
 -13   9   1     1676.77     1621.03     59.95 o 
 -11   9   1      748.03      731.63     36.94 o 
  -9   9   1        3.79       17.19     16.09 o 
  -7   9   1     5890.09     5975.81     72.72 o 
  -5   9   1     4777.72     4694.86     52.03 o 
  -3   9   1       11.03       21.36      7.84 o 
  -1   9   1     4390.73     4708.98     41.15 o 
   1   9   1     7730.03     8265.79     62.74 o 
   3   9   1        0.55       -4.49      7.60 o 
   5   9   1      600.48      659.33     15.69 o 
   7   9   1    13579.27    13311.16    114.72 o 
   9   9   1      921.32      988.31     43.05 o 
  11   9   1      232.34      280.15     29.09 o 
  13   9   1     5670.83     5542.33    103.98 o 
  15   9   1      406.40      404.90     42.05 o 
  17   9   1      147.89      170.29     51.87 o 
  19   9   1      882.01      873.13    125.41 o 
 -18  10   1     3443.07     3662.98    199.85 o 
 -16  10   1       99.46       80.95     48.70 o 
 -14  10   1      250.09      246.06     38.12 o 
 -12  10   1     5253.61     5334.79    110.65 o 
 -10  10   1      224.75      189.92     25.01 o 
  -8  10   1        4.89      -10.38     15.11 o 
  -6  10   1    10752.36    10838.37    112.75 o 
  -4  10   1     7607.60     7677.16     71.49 o 
  -2  10   1     1044.51     1068.74     22.99 o 
   0  10   1    32086.96    33256.30    213.43 o 
   2  10   1    10674.74    11123.17     97.75 o 
   4  10   1      138.62      119.87     11.49 o 
   6  10   1    25871.89    25998.45    193.38 o 
   8  10   1     2868.18     2905.12     57.66 o 
  10  10   1      353.63      289.53     27.91 o 
  12  10   1     7398.69     7227.41    117.74 o 
  14  10   1      794.82      788.83     52.64 o 
  16  10   1      168.20      206.86     50.70 o 
  18  10   1     1679.74     1757.55    225.79 o 
 -17  11   1        0.53       15.27     67.84 o 
 -15  11   1      222.55      210.71     48.85 o 
 -13  11   1      614.61      631.62     48.33 o 
 -11  11   1        0.38       27.15     27.34 o 
  -9  11   1       83.41       89.17     24.24 o 
  -7  11   1      124.07      152.26     23.63 o 
  -5  11   1      133.36      147.11     21.54 o 
  -3  11   1       51.34       36.93     12.45 o 
  -1  11   1     1197.63     1190.75     27.45 o 
   1  11   1     4516.63     4681.63     74.55 o 
   3  11   1     1475.21     1517.66     33.37 o 
   5  11   1      776.94      818.15     32.74 o 
   7  11   1     1556.68     1548.58     43.86 o 
   9  11   1      215.36      155.40     22.71 o 
  11  11   1      416.95      373.44     33.75 o 
  13  11   1      927.31      936.97     56.08 o 
  15  11   1       20.44       63.82     40.57 o 
  17  11   1       19.73       67.36     69.20 o 
 -16  12   1      936.95      889.96    113.95 o 
 -14  12   1      880.21      906.04     64.77 o 
 -12  12   1     7753.31     7808.74    134.63 o 
 -10  12   1      739.78      669.00     52.94 o 
  -8  12   1      661.05      734.96     44.30 o 
  -6  12   1    14828.84    14278.08    180.70 o 
  -4  12   1     1820.43     1843.07     46.05 o 
  -2  12   1        1.53        8.79     28.29 o 
   0  12   1    16115.61    16696.24    247.67 o 
   2  12   1     3260.71     3523.16     80.39 o 
   4  12   1        0.10        5.40     14.48 o 
   6  12   1    17010.91    17053.13    205.61 o 
   8  12   1     2332.88     2182.24     67.99 o 
  10  12   1      907.55      848.77     44.11 o 
  12  12   1     6390.00     6509.96    129.41 o 
  14  12   1      759.56      650.21     74.06 o 
  16  12   1      455.11      437.57     88.89 o 
 -15  13   1      446.99      505.77    115.92 o 
 -13  13   1        0.96       46.12     37.02 o 
 -11  13   1      249.71      296.84     38.52 o 
  -9  13   1      146.50      111.41     33.96 o 
  -7  13   1        9.20       31.15     22.71 o 
  -5  13   1        0.43        0.31     21.72 o 
  -3  13   1      709.30      760.73     56.70 o 
  -1  13   1      585.17      483.48     61.67 o 
   1  13   1      798.16      818.59     79.81 o 
   3  13   1       86.46       81.73     29.29 o 
   5  13   1     2263.32     2243.06     61.23 o 
   7  13   1      636.43      518.56     45.83 o 
   9  13   1       46.91       88.81     33.28 o 
  11  13   1      347.53      354.91     43.54 o 
  13  13   1      109.58      211.49     48.09 o 
  15  13   1       11.68       67.79     63.86 o 
 -14  14   1      350.16      291.52     80.76 o 
 -12  14   1     7667.14     7539.04    165.99 o 
 -10  14   1     1595.64     1672.37     96.02 o 
  -8  14   1      427.54      381.08     52.70 o 
  -6  14   1    12293.73    12196.84    185.18 o 
  -4  14   1     1201.09     1278.54     54.79 o 
  -2  14   1      579.42      583.95     59.36 o 
   0  14   1    14400.82    14948.13    269.08 o 
   2  14   1     2372.67     2400.57     72.49 o 
   4  14   1       46.05       40.77     29.58 o 
   6  14   1     6737.70     6781.30    145.64 o 
   8  14   1     2625.76     2614.10     82.29 o 
  10  14   1        1.52       27.20     33.52 o 
  12  14   1     2498.39     2603.08    112.30 o 
  14  14   1     2284.47     2181.59    136.09 o 
 -15  15   1      249.67      249.63     85.15 o 
 -13  15   1       91.52       11.29     61.98 o 
 -11  15   1      342.26      501.99     67.17 o 
  -9  15   1      728.60      630.60     65.62 o 
  -7  15   1      138.13       56.98     31.72 o 
  -5  15   1      133.96      228.19     33.86 o 
  -3  15   1        1.95       23.65     29.04 o 
  -1  15   1      233.73      257.23     65.48 o 
   1  15   1      190.28      295.49     64.03 o 
   3  15   1       36.98       19.10     31.19 o 
   5  15   1        6.82       -6.87     30.47 o 
   7  15   1       73.35       78.87     37.48 o 
   9  15   1       10.93        0.10     38.46 o 
  11  15   1       53.67      111.75     53.25 o 
  13  15   1      134.58      255.95    123.68 o 
 -12  16   1     1960.75     1802.72    119.88 o 
 -10  16   1     1939.87     1915.92     97.46 o 
  -8  16   1      641.31      668.33     56.36 o 
  -6  16   1     4094.40     3985.31    125.08 o 
  -4  16   1     2765.83     2785.02    112.25 o 
  -2  16   1     1170.27     1238.64     84.92 o 
   0  16   1     5889.95     5621.10    212.68 o 
   2  16   1     3142.68     3125.55    126.78 o 
   4  16   1       10.64       17.37     37.13 o 
   6  16   1     2764.57     2624.83    102.63 o 
   8  16   1     2852.82     2797.83    107.57 o 
  10  16   1        0.18        0.72     51.56 o 
  12  16   1     1519.59     1854.36    208.30 o 
 -11  17   1      193.13      222.85     86.60 o 
  -9  17   1      532.70      632.04     81.53 o 
  -7  17   1      130.55      135.63     58.33 o 
  -5  17   1      686.20      712.41     73.24 o 
  -3  17   1     2467.97     2522.60    101.43 o 
  -1  17   1      461.95      573.80    115.25 o 
   1  17   1      313.66      228.78     57.03 o 
   3  17   1      471.58      506.19     57.31 o 
   5  17   1      922.38      858.97     83.22 o 
   7  17   1      848.82      951.57    108.89 o 
   9  17   1        6.87        3.86     90.52 o 
  11  17   1      361.94      295.84    139.14 o 
 -10  18   1     1147.58     1022.39    132.69 o 
  -8  18   1      982.59      801.52    117.68 o 
  -6  18   1     3081.64     3011.83    158.04 o 
  -4  18   1     2440.26     2284.57    193.22 o 
  -2  18   1      718.23      723.23     68.66 o 
   0  18   1      900.68     1026.15     90.66 o 
   2  18   1     2241.29     1902.21     93.99 o 
   4  18   1      847.10      859.47    106.40 o 
   6  18   1     1042.19      960.53    114.12 o 
   8  18   1     2686.52     2719.03    173.36 o 
  10  18   1       33.61       28.42     71.01 o 
  -9  19   1      191.66      194.89     90.82 o 
  -7  19   1      324.04      517.54    101.57 o 
  -5  19   1     1150.13     1170.15    125.02 o 
  -3  19   1       91.37      171.46     62.37 o 
  -1  19   1      247.95      360.83     90.64 o 
   1  19   1     2180.17     2092.33    141.68 o 
   3  19   1       92.78      -10.35     65.40 o 
   5  19   1      448.98      447.65     91.35 o 
   7  19   1      753.14      598.16    197.93 o 
   9  19   1        4.53       85.21     81.59 o 
  -6  20   1      201.33      136.27     78.89 o 
  -4  20   1     1080.52      854.55    116.59 o 
  -2  20   1      428.01      319.57    119.81 o 
   0  20   1      781.47      751.02    169.65 o 
   2  20   1     1395.81     1223.74    124.44 o 
   4  20   1       29.51       43.95     75.19 o 
   6  20   1      809.00      716.37    111.93 o 
 -20   0   2        1.59      -36.38     63.87 o 
 -18   0   2     7931.88     8174.51    203.61 o 
 -16   0   2      362.24      384.12     34.85 o 
 -14   0   2       48.82       48.52     22.90 o 
 -12   0   2    28521.22    27803.50    260.19 o 
 -10   0   2      243.68      283.27     23.00 o 
  -8   0   2      142.93      178.11     13.48 o 
  -6   0   2    20716.02    19029.12    168.17 o 
  -4   0   2    10929.63    10052.69     92.85 o 
  -2   0   2     8836.27     8840.18     77.06 o 
   2   0   2   106714.69   110204.09    733.75 o 
   4   0   2     1327.16     1358.56     20.30 o 
   6   0   2   120974.88   117746.34   1065.67 o 
   8   0   2    26199.71    25593.08    209.81 o 
  10   0   2      788.01      800.89     29.31 o 
  12   0   2    24372.51    24168.59    251.86 o 
  14   0   2     3125.56     3123.02     84.22 o 
  16   0   2       49.77       60.62     33.55 o 
  18   0   2     3221.48     3364.57    135.60 o 
  20   0   2      904.94     1054.19    130.43 o 
 -21   1   2       54.49       -7.86     45.00 o 
 -19   1   2       59.74       24.02     31.30 o 
 -17   1   2      175.78      236.69     26.55 o 
 -15   1   2      263.72      249.52     21.99 o 
 -13   1   2       54.30       47.47     15.20 o 
 -11   1   2      628.43      667.85     18.80 o 
  -9   1   2     1014.01      969.81     18.48 o 
  -7   1   2      190.23      229.18     10.40 o 
  -5   1   2     9583.37    10222.82     68.15 o 
  -3   1   2    11843.11    12583.47     74.62 o 
  -1   1   2     3098.83     3434.37     28.08 o 
   1   1   2    11250.49    11646.18     76.85 o 
   3   1   2       65.71      138.17      5.26 o 
   5   1   2    10562.90    11462.10     63.15 o 
   7   1   2      192.34      283.94     12.39 o 
   9   1   2       90.94       98.39      9.84 o 
  11   1   2      440.46      429.63     18.86 o 
  13   1   2      141.02      190.22     22.61 o 
  15   1   2        0.45       -0.01     19.33 o 
  17   1   2       56.12       30.97     24.06 o 
  19   1   2       29.97       49.77     36.86 o 
  21   1   2       48.42      145.45     64.18 o 
 -20   2   2        2.84      -14.85     40.70 o 
 -18   2   2     3820.62     3933.77     72.88 o 
 -16   2   2     2651.16     2618.52     55.85 o 
 -14   2   2      200.42      188.32     19.22 o 
 -12   2   2    13193.14    13075.80    108.52 o 
 -10   2   2     3574.40     3449.20     38.55 o 
  -8   2   2      122.03      139.70     10.37 o 
  -6   2   2    45444.70    44800.13    246.58 o 
  -4   2   2     5018.61     4224.32     30.17 o 
  -2   2   2    49947.11    50198.33    287.49 o 
   0   2   2    85845.45    87970.98    584.24 o 
   2   2   2    21434.87    20324.78     93.53 o 
   4   2   2    17171.46    16795.97     87.13 o 
   6   2   2    57956.14    57426.39    304.15 o 
   8   2   2    28144.24    27775.49    168.71 o 
  10   2   2     1995.14     1938.09     31.44 o 
  12   2   2    20497.87    20279.30    161.58 o 
  14   2   2     5945.55     5945.64     79.61 o 
  16   2   2      845.93      814.68     36.47 o 
  18   2   2     3292.10     3305.24     68.83 o 
  20   2   2     1428.04     1415.12    104.96 o 
 -21   3   2       41.13       90.24     46.43 o 
 -19   3   2      100.35       77.28     32.36 o 
 -17   3   2       42.59       99.21     23.63 o 
 -15   3   2     1917.27     1906.79     45.64 o 
 -13   3   2      379.83      415.18     23.63 o 
 -11   3   2      347.31      394.32     22.76 o 
  -9   3   2    15830.51    15903.53    107.38 o 
  -7   3   2     6875.57     6923.58     55.20 o 
  -5   3   2     5977.89     5941.40     43.60 o 
  -3   3   2    15160.59    16030.01     89.28 o 
  -1   3   2    41548.62    42816.55    255.84 o 
   1   3   2     9287.16     9477.92     57.65 o 
   3   3   2      590.04      628.77     10.00 o 
   5   3   2     6553.47     7024.55     48.54 o 
   7   3   2     2084.94     2319.21     26.30 o 
   9   3   2      883.07      929.78     20.46 o 
  11   3   2      597.29      628.81     22.43 o 
  13   3   2      634.18      648.56     26.36 o 
  15   3   2      747.61      805.06     31.45 o 
  17   3   2       32.36      -24.75     24.75 o 
  19   3   2     1275.70     1280.34     62.00 o 
 -20   4   2       84.78      139.38     74.76 o 
 -18   4   2     2191.79     2219.09     56.84 o 
 -16   4   2     4516.52     4479.16     71.68 o 
 -14   4   2       21.18        9.36     16.13 o 
 -12   4   2     7442.93     7427.93     71.71 o 
 -10   4   2    10210.49    10013.41     84.65 o 
  -8   4   2     4296.86     4350.82     42.21 o 
  -6   4   2    33706.53    33608.13    207.49 o 
  -4   4   2    13409.82    13137.72     83.71 o 
  -2   4   2    15408.78    16233.17     88.48 o 
   0   4   2    48031.23    49179.80    269.75 o 
   2   4   2    11565.20    10428.77     56.92 o 
   4   4   2     2148.53     2471.27     21.13 o 
   6   4   2    18709.53    18776.90    106.66 o 
   8   4   2    10911.95    10576.01     77.83 o 
  10   4   2     1081.62      961.20     24.37 o 
  12   4   2     6588.40     6707.63     72.18 o 
  14   4   2     6641.77     6729.90    102.42 o 
  16   4   2     1992.73     2115.96     62.87 o 
  18   4   2     1402.04     1521.10     57.47 o 
  20   4   2     1922.50     2103.22    117.15 o 
 -19   5   2      756.41      884.08     88.62 o 
 -17   5   2      808.51      750.70     49.46 o 
 -15   5   2     1350.14     1464.49     66.60 o 
 -13   5   2     1034.50     1043.14     28.03 o 
 -11   5   2     5062.51     5149.74     55.48 o 
  -9   5   2     4227.07     4298.32     48.16 o 
  -7   5   2     6666.50     6664.95     60.29 o 
  -5   5   2    15589.36    15014.91    106.11 o 
  -3   5   2        2.87       24.88      6.86 o 
  -1   5   2    11251.01    11476.97     73.58 o 
   1   5   2    16324.02    16115.14     98.90 o 
   3   5   2     2252.95     2442.00     21.53 o 
   5   5   2        9.65        6.45      5.42 o 
   7   5   2      132.17      118.55      8.98 o 
   9   5   2     2285.22     2227.53     35.02 o 
  11   5   2      122.75       80.18     13.57 o 
  13   5   2     3034.82     2835.88     49.75 o 
  15   5   2     2664.02     2552.09     60.11 o 
  17   5   2        0.67      -18.94     24.44 o 
  19   5   2     1663.61     1780.49     76.10 o 
 -20   6   2      350.35      467.95    106.07 o 
 -18   6   2       65.15       70.58     44.21 o 
 -16   6   2     2178.11     2212.00     65.86 o 
 -14   6   2      102.04       92.04     21.42 o 
 -12   6   2     1384.52     1380.26     35.85 o 
 -10   6   2    17093.51    16838.96    139.05 o 
  -8   6   2      615.73      655.61     20.70 o 
  -6   6   2     9600.33     9364.27     72.47 o 
  -4   6   2    47065.93    46718.23    282.80 o 
  -2   6   2    19060.08    19942.81    130.36 o 
   0   6   2    29580.24    29705.27    185.19 o 
   2   6   2    31770.39    32089.33    171.53 o 
   4   6   2     6215.91     5947.26     43.60 o 
   6   6   2     4514.74     4496.22     38.85 o 
   8   6   2     7611.04     7415.76     62.91 o 
  10   6   2      509.17      588.90     21.61 o 
  12   6   2      112.59       87.56     18.09 o 
  14   6   2     8981.12     8790.70    102.03 o 
  16   6   2       26.13       42.20     27.48 o 
  18   6   2      190.68      180.48     36.49 o 
  20   6   2     3059.11     3160.09    139.38 o 
 -19   7   2     1580.02     1459.85    143.90 o 
 -17   7   2     1222.77     1158.08     65.33 o 
 -15   7   2      563.71      646.32     42.70 o 
 -13   7   2     2542.33     2332.94     55.04 o 
 -11   7   2     3129.67     3162.09     83.04 o 
  -9   7   2      907.19      959.46     25.35 o 
  -7   7   2     1762.23     1805.98     32.31 o 
  -5   7   2    12247.05    12290.57     94.08 o 
  -3   7   2     7417.75     7059.61     58.41 o 
  -1   7   2     3045.16     3108.88     36.08 o 
   1   7   2    15835.16    15683.70    106.26 o 
   3   7   2     6112.40     5980.97     46.97 o 
   5   7   2     1882.12     1905.92     23.85 o 
   7   7   2    22996.30    23030.13    146.19 o 
   9   7   2     2237.69     2198.18     35.87 o 
  11   7   2      161.00      170.90     20.37 o 
  13   7   2     9014.40     8781.50    101.97 o 
  15   7   2      752.91      739.05     40.37 o 
  17   7   2      146.34       86.99     29.43 o 
  19   7   2      895.76      845.47    151.44 o 
 -18   8   2       59.80      -21.68     64.00 o 
 -16   8   2      338.39      246.10     42.16 o 
 -14   8   2      276.98      250.94     32.62 o 
 -12   8   2       71.94       35.73     20.51 o 
 -10   8   2     7699.92     7581.17     91.75 o 
  -8   8   2      189.77      204.35     19.07 o 
  -6   8   2     2577.85     2747.89     48.89 o 
  -4   8   2    17629.27    18200.68    138.70 o 
  -2   8   2     4752.92     4750.69     52.77 o 
   0   8   2     3393.39     3688.22     40.99 o 
   2   8   2    19965.19    20575.13    129.50 o 
   4   8   2    14034.87    14293.94     94.99 o 
   6   8   2      388.58      419.05     13.88 o 
   8   8   2    19429.04    18897.49    135.72 o 
  10   8   2      269.13      292.60     17.50 o 
  12   8   2        0.51       25.33     16.64 o 
  14   8   2     6466.21     6433.54     91.83 o 
  16   8   2       13.16       -1.19     24.64 o 
  18   8   2      287.74      235.04     63.86 o 
 -19   9   2      457.61      265.19     94.52 o 
 -17   9   2     3286.48     3594.42    123.61 o 
 -15   9   2       45.79      -19.01     38.19 o 
 -13   9   2     1916.83     2003.29     64.79 o 
 -11   9   2     4926.06     4921.41     78.58 o 
  -9   9   2     1275.02     1285.13     38.64 o 
  -7   9   2     1185.04     1396.11     33.09 o 
  -5   9   2    10412.25    10426.15     90.34 o 
  -3   9   2    12025.98    12094.14    101.10 o 
  -1   9   2        1.48        3.23      7.67 o 
   1   9   2    28381.01    29183.31    183.41 o 
   3   9   2    15220.30    15581.71     98.55 o 
   5   9   2     2643.53     2685.34     34.72 o 
   7   9   2    23279.77    23134.64    165.34 o 
   9   9   2     7208.56     6972.82     81.15 o 
  11   9   2     3343.70     3394.59     67.10 o 
  13   9   2     5047.57     4961.56     98.04 o 
  15   9   2      581.19      586.59     46.60 o 
  17   9   2      602.02      459.06     88.79 o 
  19   9   2     1256.02     1174.88    134.63 o 
 -18  10   2      489.34      691.84    153.48 o 
 -16  10   2      141.69       61.86     43.43 o 
 -14  10   2      329.58      332.68     44.77 o 
 -12  10   2      490.64      513.28     42.20 o 
 -10  10   2       45.54       68.92     21.19 o 
  -8  10   2     1623.85     1678.53     46.61 o 
  -6  10   2      999.91     1065.65     33.23 o 
  -4  10   2     1255.33     1318.88     30.25 o 
  -2  10   2      782.55      769.32     24.14 o 
   0  10   2      356.19      357.38     19.62 o 
   2  10   2     1080.44     1224.12     24.46 o 
   4  10   2        0.30       18.32      9.95 o 
   6  10   2      406.95      447.64     19.83 o 
   8  10   2     2707.34     2664.04     51.95 o 
  10  10   2        5.51        8.65     18.17 o 
  12  10   2      417.19      461.90     37.39 o 
  14  10   2     2624.34     2636.24    118.78 o 
  16  10   2       37.11        0.93     39.88 o 
  18  10   2       45.49      144.08     81.46 o 
 -17  11   2     4464.47     4780.06    272.89 o 
 -15  11   2      167.51      192.91     49.13 o 
 -13  11   2     3230.41     3215.19     86.85 o 
 -11  11   2     9941.90    10073.86    164.56 o 
  -9  11   2      165.99      165.02     27.73 o 
  -7  11   2     4054.83     4088.19     82.12 o 
  -5  11   2     8058.83     8422.79     96.91 o 
  -3  11   2      910.43      966.74     32.33 o 
  -1  11   2     3850.11     3918.63     66.53 o 
   1  11   2    14862.02    14898.12    143.24 o 
   3  11   2     6982.97     7241.66     88.59 o 
   5  11   2     2516.91     2440.46     42.69 o 
   7  11   2    13037.86    12827.37    164.29 o 
   9  11   2     3890.90     3748.60     71.22 o 
  11  11   2     1429.72     1366.92     52.24 o 
  13  11   2     3902.08     3896.99     96.61 o 
  15  11   2      862.33      821.42     63.13 o 
  17  11   2      163.07       93.36     75.73 o 
 -16  12   2        2.33      -12.61     76.62 o 
 -14  12   2      132.80       77.74     39.80 o 
 -12  12   2       43.35      116.55     34.74 o 
 -10  12   2      459.96      432.19     42.48 o 
  -8  12   2      149.99      140.73     28.76 o 
  -6  12   2      169.81      138.05     28.84 o 
  -4  12   2       91.74       79.91     24.82 o 
  -2  12   2        9.63       20.79     18.81 o 
   0  12   2      342.14      344.99     30.43 o 
   2  12   2     1980.40     1997.73     62.41 o 
   4  12   2      801.51      816.47     34.51 o 
   6  12   2     1742.91     1896.94     43.42 o 
   8  12   2     1107.55     1008.76     47.66 o 
  10  12   2        1.33       10.70     28.43 o 
  12  12   2     1739.82     1741.04     92.92 o 
  14  12   2      221.26      253.52     53.58 o 
  16  12   2        5.42       63.78     66.16 o 
 -15  13   2      560.79      575.89     94.59 o 
 -13  13   2      554.38      564.65     54.54 o 
 -11  13   2     9071.15     8747.07    169.94 o 
  -9  13   2      389.13      353.97     41.20 o 
  -7  13   2     1493.90     1473.44     53.67 o 
  -5  13   2    15584.73    14950.98    188.93 o 
  -3  13   2     2004.04     1999.06     53.84 o 
  -1  13   2     1280.97     1319.43     55.40 o 
   1  13   2    10380.96    10805.74    230.61 o 
   3  13   2     4052.25     4117.70     90.88 o 
   5  13   2     1083.89     1122.63     52.79 o 
   7  13   2     6644.90     6667.56    197.95 o 
   9  13   2     2287.35     2331.20     79.93 o 
  11  13   2      664.81      624.65     50.83 o 
  13  13   2     2985.15     3124.05    110.70 o 
  15  13   2     2310.36     2532.80    146.15 o 
 -14  14   2       77.90       74.18     76.28 o 
 -12  14   2       41.93       23.80     42.84 o 
 -10  14   2      657.39      632.42     55.42 o 
  -8  14   2        7.29      -15.46     27.07 o 
  -6  14   2       16.77       28.29     20.58 o 
  -4  14   2     1763.45     2006.30     73.91 o 
  -2  14   2      978.94     1009.01     61.12 o 
   0  14   2       82.93       47.36     37.27 o 
   2  14   2      497.62      472.62     57.17 o 
   4  14   2       85.10       29.41     28.68 o 
   6  14   2      609.75      663.14     44.64 o 
   8  14   2      180.08      179.91     42.40 o 
  10  14   2        2.81       38.78     30.70 o 
  12  14   2      305.02      278.42     50.90 o 
  14  14   2      617.87      815.39    123.68 o 
 -13  15   2      335.71      380.02     80.45 o 
 -11  15   2     4115.08     4160.38    194.67 o 
  -9  15   2     1535.98     1510.13    126.21 o 
  -7  15   2     2109.84     2132.48     78.25 o 
  -5  15   2    10417.55    10154.99    175.06 o 
  -3  15   2     1111.62     1147.82     79.08 o 
  -1  15   2     2800.38     2923.48    149.02 o 
   1  15   2    12832.71    12932.25    464.81 o 
   3  15   2      488.55      527.74     55.99 o 
   5  15   2     1331.78     1205.47     56.48 o 
   7  15   2     4753.84     4543.02    129.63 o 
   9  15   2     1233.70     1167.20     77.56 o 
  11  15   2      201.42      137.52    106.39 o 
  13  15   2     1326.94     1267.09    188.37 o 
 -12  16   2        9.04       72.23     75.98 o 
 -10  16   2     1214.97     1125.14    141.38 o 
  -8  16   2        0.00        0.82     36.80 o 
  -6  16   2        2.04      -17.87     29.34 o 
  -4  16   2     2118.86     2235.43     86.60 o 
  -2  16   2        9.33      -26.64     37.72 o 
   0  16   2        2.60      -49.82     49.82 o 
   2  16   2     2194.46     2358.65    112.49 o 
   4  16   2       37.04       -3.99     35.34 o 
   6  16   2      110.00       83.55     48.35 o 
   8  16   2      916.02      983.41    164.19 o 
  10  16   2       77.02      -32.53     65.69 o 
  12  16   2       37.09      -52.11     66.20 o 
 -11  17   2     2239.01     2243.17    173.92 o 
  -9  17   2      773.28      641.15     75.89 o 
  -7  17   2      614.57      604.17     51.32 o 
  -5  17   2     4540.98     4513.08    137.60 o 
  -3  17   2     1455.88     1531.19     84.23 o 
  -1  17   2     1606.17     1667.03     98.08 o 
   1  17   2     3661.20     3589.69    141.81 o 
   3  17   2     1306.79     1121.77     88.94 o 
   5  17   2      797.72      923.24     85.13 o 
   7  17   2     2474.50     2288.28    150.77 o 
   9  17   2     1270.47     1369.50    154.60 o 
  11  17   2       30.10      -13.76     73.36 o 
 -10  18   2      644.54      769.57    248.58 o 
  -8  18   2        0.05      -35.47     62.20 o 
  -6  18   2      102.64      133.41     59.37 o 
  -4  18   2     1612.20     1630.19     91.38 o 
  -2  18   2       53.08       33.24     44.31 o 
   0  18   2      279.85      290.74     84.09 o 
   2  18   2     2008.53     2114.65    339.00 o 
   4  18   2       14.86       16.29     60.74 o 
   6  18   2      661.35      520.33    129.98 o 
   8  18   2     1166.11     1137.39    127.86 o 
  10  18   2        0.81      -10.22     73.26 o 
  -9  19   2      365.83      425.60    104.70 o 
  -7  19   2      652.59      625.04    104.02 o 
  -5  19   2     1150.19     1035.68     98.25 o 
  -3  19   2      602.66      494.14     76.07 o 
  -1  19   2      670.11      518.72    144.22 o 
   1  19   2     1176.03     1058.87    132.93 o 
   3  19   2      997.29      971.26    112.66 o 
   5  19   2      188.87      184.12     74.12 o 
   7  19   2     1259.92      904.91    153.48 o 
  -6  20   2     1180.22     1261.73    134.01 o 
  -4  20   2      691.66      631.41    142.80 o 
  -2  20   2      139.21      158.82     78.68 o 
   0  20   2      713.41      697.93    169.65 o 
   2  20   2      907.86      901.33    260.99 o 
   4  20   2      299.23      368.20     89.55 o 
   6  20   2      696.64      576.98    133.95 o 
 -21   1   3      433.19      408.88     58.52 o 
 -19   1   3        5.21      -28.28     30.14 o 
 -17   1   3     9945.92    10090.95    116.68 o 
 -15   1   3     1581.39     1477.34     37.35 o 
 -13   1   3       42.00       44.04     14.67 o 
 -11   1   3    28078.39    27410.28    167.33 o 
  -9   1   3     1339.64     1205.19     21.57 o 
  -7   1   3       78.56       79.88      9.54 o 
  -5   1   3    33567.04    32109.03    185.70 o 
  -3   1   3      655.39      448.80      8.57 o 
  -1   1   3     1134.67     1184.60     13.35 o 
   1   1   3    86977.83    88203.47    457.57 o 
   3   1   3    29857.46    28573.45    138.44 o 
   5   1   3     3834.79     3961.39     31.01 o 
   7   1   3    40678.83    40068.32    218.06 o 
   9   1   3    19712.05    19053.50    123.61 o 
  11   1   3      953.36      904.26     24.18 o 
  13   1   3    15538.96    15591.04    144.95 o 
  15   1   3     6819.85     6785.56     94.53 o 
  17   1   3      590.03      582.01     37.27 o 
  19   1   3     2058.54     2113.30     91.99 o 
  21   1   3     1296.17     1008.09    103.13 o 
 -20   2   3      162.61      136.17     39.13 o 
 -18   2   3       36.35       29.37     24.02 o 
 -16   2   3      150.78      153.64     21.99 o 
 -14   2   3      178.58      145.91     17.89 o 
 -12   2   3     2135.13     2086.40     35.70 o 
 -10   2   3     7289.08     7377.24     62.92 o 
  -8   2   3     1430.30     1540.55     23.34 o 
  -6   2   3     2822.45     3179.26     33.80 o 
  -4   2   3    34257.69    34815.98    220.39 o 
  -2   2   3      310.34      297.16      9.23 o 
   0   2   3    29770.32    31199.71    232.00 o 
   2   2   3    40948.93    43370.48    206.85 o 
   4   2   3     2370.13     2050.99     19.84 o 
   6   2   3     3892.60     3926.72     45.30 o 
   8   2   3     1929.45     2019.29     32.44 o 
  10   2   3     4345.38     4272.73     47.33 o 
  12   2   3       45.02       63.17     15.82 o 
  14   2   3      378.87      449.14     26.78 o 
  16   2   3        3.54       16.61     20.42 o 
  18   2   3      172.74      186.04     31.96 o 
  20   2   3      244.33      361.27     68.55 o 
 -21   3   3      585.90      725.87    122.37 o 
 -19   3   3      100.43       53.73     28.68 o 
 -17   3   3     3731.00     3882.19     70.71 o 
 -15   3   3     3194.90     3245.03     54.31 o 
 -13   3   3     2188.92     2185.98     39.46 o 
 -11   3   3    14559.97    14438.45    109.01 o 
  -9   3   3     5512.87     5612.20     53.11 o 
  -7   3   3     6712.20     6233.52     52.06 o 
  -5   3   3    41427.96    39779.17    233.92 o 
  -3   3   3     6829.53     5920.33     44.25 o 
  -1   3   3     5587.15     5567.75     52.46 o 
   1   3   3     6400.60     5921.02     41.39 o 
   3   3   3    11636.38    11311.36     62.07 o 
   5   3   3     8454.68     8706.53     57.69 o 
   7   3   3    15816.74    14989.42     97.62 o 
   9   3   3    16227.77    15705.00    108.69 o 
  11   3   3        6.36       15.81     12.34 o 
  13   3   3     7696.57     7364.41     82.67 o 
  15   3   3     4126.29     4012.83     87.30 o 
  17   3   3        3.79      -22.38     22.38 o 
  19   3   3     1763.81     1706.68     79.54 o 
 -20   4   3      302.26      317.54     91.84 o 
 -18   4   3       82.75        5.04     34.64 o 
 -16   4   3     1458.77     1393.94     41.70 o 
 -14   4   3       53.09       42.96     16.11 o 
 -12   4   3        3.25        7.31     12.65 o 
 -10   4   3     4554.06     4597.20     47.95 o 
  -8   4   3      468.87      552.50     18.33 o 
  -6   4   3      342.48      417.48     12.89 o 
  -4   4   3    30691.48    30552.06    182.94 o 
  -2   4   3     4403.42     4926.16     39.50 o 
   0   4   3      490.07      473.41     11.67 o 
   2   4   3    42554.49    43026.54    215.46 o 
   4   4   3     6501.67     7015.17     45.68 o 
   6   4   3      143.68      149.27      9.38 o 
   8   4   3     3600.71     3522.53     37.50 o 
  10   4   3      589.47      638.66     21.58 o 
  12   4   3     1297.04     1200.63     34.43 o 
  14   4   3     2624.98     2686.18     58.34 o 
  16   4   3       34.05       23.49     21.47 o 
  18   4   3      473.41      432.69     42.49 o 
  20   4   3     1749.65     1757.38    114.57 o 
 -19   5   3      273.27      216.51     86.43 o 
 -17   5   3     1360.44     1178.66     56.16 o 
 -15   5   3     2418.64     2305.86     59.68 o 
 -13   5   3        2.39       -7.88     17.14 o 
 -11   5   3     3794.16     3628.41     52.49 o 
  -9   5   3    16508.39    16170.44    130.77 o 
  -7   5   3     1469.13     1564.67     26.35 o 
  -5   5   3    13094.76    12443.69     94.33 o 
  -3   5   3    44669.10    44933.70    263.53 o 
  -1   5   3    14092.10    14911.05     93.55 o 
   1   5   3    37436.48    37525.13    208.77 o 
   3   5   3    11373.76    10857.43     62.91 o 
   5   5   3     6918.99     6899.46     46.02 o 
   7   5   3    20023.95    20160.21    121.52 o 
   9   5   3     2944.44     2933.94     36.90 o 
  11   5   3      552.80      542.25     22.79 o 
  13   5   3     2867.34     2752.41     48.91 o 
  15   5   3     2316.83     2391.91     64.33 o 
  17   5   3       32.61       38.04     29.10 o 
  19   5   3     1390.98     1248.20     82.19 o 
 -20   6   3      134.17      199.12    162.02 o 
 -18   6   3     1129.92     1146.46     72.70 o 
 -16   6   3     2265.50     2382.19     64.43 o 
 -14   6   3       15.09       -2.18     19.69 o 
 -12   6   3     1214.79     1146.27     42.29 o 
 -10   6   3     9787.66     9712.10     94.38 o 
  -8   6   3      124.36      131.44     14.84 o 
  -6   6   3     3368.38     3528.09     42.61 o 
  -4   6   3    36622.38    36092.41    229.74 o 
  -2   6   3     1021.02      987.05     16.48 o 
   0   6   3     1014.15      933.40     15.21 o 
   2   6   3    21816.01    21550.64    123.61 o 
   4   6   3      631.72      647.66     12.91 o 
   6   6   3      847.50      911.16     17.22 o 
   8   6   3    21152.32    21074.48    133.40 o 
  10   6   3       92.13       56.18     12.38 o 
  12   6   3       29.28      -12.78     14.69 o 
  14   6   3     6623.01     6543.83     86.56 o 
  16   6   3       71.81        3.20     23.64 o 
  18   6   3      146.93       78.74     35.00 o 
  20   6   3     1640.68     1788.04    123.56 o 
 -19   7   3     1121.68      994.58    129.78 o 
 -17   7   3      189.61      229.58     42.25 o 
 -15   7   3      864.31      842.01     42.77 o 
 -13   7   3      301.88      340.23     24.96 o 
 -11   7   3      224.80      238.47     21.00 o 
  -9   7   3     5888.98     5926.65     70.42 o 
  -7   7   3      209.13      191.87     13.16 o 
  -5   7   3     9952.45     9776.95     79.14 o 
  -3   7   3    12588.65    12892.04    104.67 o 
  -1   7   3     1998.96     1882.24     27.55 o 
   1   7   3    35815.08    36325.35    225.08 o 
   3   7   3     4961.25     4949.35     44.70 o 
   5   7   3     4566.45     4661.82     41.65 o 
   7   7   3     5997.42     5995.90     52.43 o 
   9   7   3      505.33      488.89     22.05 o 
  11   7   3      300.20      330.87     21.35 o 
  13   7   3      966.75     1056.48     36.39 o 
  15   7   3     1654.77     1659.71     50.22 o 
  17   7   3      285.52      257.80     35.92 o 
  19   7   3      602.31      684.63     87.52 o 
 -18   8   3     2233.32     2273.15    123.75 o 
 -16   8   3     2473.64     2490.62     86.74 o 
 -14   8   3        4.54       -0.43     25.68 o 
 -12   8   3     6266.12     6082.09     89.70 o 
 -10   8   3     4876.96     5018.17     75.48 o 
  -8   8   3      109.69      130.32     17.24 o 
  -6   8   3     4986.09     5277.42     58.65 o 
  -4   8   3     6457.22     6616.85     72.06 o 
  -2   8   3     2184.52     2055.21     29.32 o 
   0   8   3     4692.97     4822.70     46.59 o 
   2   8   3    15377.50    15539.20    117.17 o 
   4   8   3     4921.59     5228.43     42.09 o 
   6   8   3     3046.17     2991.35     34.79 o 
   8   8   3    14944.88    15058.67    116.84 o 
  10   8   3     2695.03     2684.92     44.65 o 
  12   8   3     2403.64     2326.03     46.77 o 
  14   8   3     5183.57     5186.38     80.15 o 
  16   8   3      792.89      723.92     38.94 o 
  18   8   3      840.87      753.49    112.20 o 
 -19   9   3      249.51      194.57     88.55 o 
 -17   9   3      289.03      376.10     60.16 o 
 -15   9   3      458.92      438.68     43.68 o 
 -13   9   3      837.30      855.17     50.91 o 
 -11   9   3      476.36      476.17     30.99 o 
  -9   9   3     1874.79     1892.92     48.03 o 
  -7   9   3      215.25      191.45     18.54 o 
  -5   9   3     1450.52     1608.02     34.56 o 
  -3   9   3     2590.05     2559.05     34.48 o 
  -1   9   3     2159.24     2056.73     31.02 o 
   1   9   3     1658.58     1727.35     27.15 o 
   3   9   3     3082.98     3201.24     39.43 o 
   5   9   3     2902.74     2887.81     32.46 o 
   7   9   3     1655.50     1725.02     31.92 o 
   9   9   3     1467.63     1490.99     36.59 o 
  11   9   3        6.98       -3.14     15.60 o 
  13   9   3     1809.41     1796.74     45.47 o 
  15   9   3     1062.01     1020.61     45.50 o 
  17   9   3       41.08       93.00     50.70 o 
 -18  10   3     1434.68     1369.32    231.18 o 
 -16  10   3     3354.69     3554.35    121.49 o 
 -14  10   3      729.74      771.02     52.12 o 
 -12  10   3     7650.39     7478.95    144.16 o 
 -10  10   3     4978.07     5180.91     91.19 o 
  -8  10   3     1496.08     1548.67     43.11 o 
  -6  10   3    10643.96    10803.53    116.47 o 
  -4  10   3     4166.89     4074.66     59.03 o 
  -2  10   3     2665.92     2580.01     41.09 o 
   0  10   3    10039.78    10160.92    115.58 o 
   2  10   3    11581.81    11494.50    112.74 o 
   4  10   3    19204.32    19170.53    150.18 o 
   6  10   3     7423.43     7383.43     73.46 o 
   8  10   3     4522.59     4482.88     63.14 o 
  10  10   3     6848.75     6953.63     95.94 o 
  12  10   3     8276.26     8229.12    155.26 o 
  14  10   3     2947.11     2726.28     80.33 o 
  16  10   3      889.22      905.11     68.95 o 
  18  10   3     1216.85     1110.24    125.42 o 
 -17  11   3      326.88      314.87    121.30 o 
 -15  11   3      200.13      132.42     45.90 o 
 -13  11   3      798.29      673.69     60.15 o 
 -11  11   3      200.61      171.62     35.26 o 
  -9  11   3       10.98       -0.82     21.61 o 
  -7  11   3     2408.47     2339.65     74.13 o 
  -5  11   3      262.38      273.23     23.14 o 
  -3  11   3       10.10        3.22     15.05 o 
  -1  11   3      115.25      122.90     19.24 o 
   1  11   3       30.03       29.61     14.73 o 
   3  11   3       99.44      120.63     16.26 o 
   5  11   3     1021.02     1095.54     30.69 o 
   7  11   3      418.23      416.61     23.41 o 
   9  11   3     1445.20     1408.73     48.39 o 
  11  11   3       89.88       85.23     27.78 o 
  13  11   3      603.54      573.58     54.23 o 
  15  11   3      757.54      683.79     70.61 o 
  17  11   3       29.13       -2.53     87.88 o 
 -16  12   3     2438.31     2654.88    133.85 o 
 -14  12   3      886.60      997.21     70.69 o 
 -12  12   3     6384.76     6809.83    146.05 o 
 -10  12   3     6224.66     6131.57    144.77 o 
  -8  12   3      990.37      997.81     53.57 o 
  -6  12   3    15878.02    16405.29    226.12 o 
  -4  12   3     4376.94     4389.49     92.32 o 
  -2  12   3     4805.27     4896.65    105.31 o 
   0  12   3    11207.05    11341.23    205.12 o 
   2  12   3     2533.63     2554.68     61.22 o 
   4  12   3     4288.82     4251.93     80.63 o 
   6  12   3     7231.67     7176.84    149.73 o 
   8  12   3     7580.77     7472.64    108.28 o 
  10  12   3     3157.43     3077.95    123.02 o 
  12  12   3     2967.43     2809.38    108.96 o 
  14  12   3     2243.08     2274.50    100.00 o 
  16  12   3     1328.74     1434.68    122.58 o 
 -15  13   3       10.37      -28.38     63.05 o 
 -13  13   3       24.35       -2.04     35.99 o 
 -11  13   3        2.18       -5.39     34.26 o 
  -9  13   3      437.08      372.94     42.56 o 
  -7  13   3       42.74       38.18     30.35 o 
  -5  13   3       71.41       89.80     28.12 o 
  -3  13   3      514.19      569.42     35.67 o 
  -1  13   3      129.14       55.43     28.19 o 
   1  13   3      618.51      736.48     49.71 o 
   3  13   3       10.78       16.99     17.87 o 
   5  13   3        5.51       -4.24     18.57 o 
   7  13   3      223.45      273.16     31.12 o 
   9  13   3       66.13       91.78     40.70 o 
  11  13   3        3.20       -5.26     29.53 o 
  13  13   3      495.15      549.02     85.79 o 
  15  13   3      103.60      120.71    107.71 o 
 -14  14   3      258.78      168.67     76.99 o 
 -12  14   3     1704.41     1787.64    105.19 o 
 -10  14   3     4392.85     4185.26    138.52 o 
  -8  14   3      851.72      732.04     47.95 o 
  -6  14   3     4608.81     4634.97    108.32 o 
  -4  14   3    11390.45    11307.85    153.01 o 
  -2  14   3     1327.66     1372.17     53.87 o 
   0  14   3     5566.55     5299.84    100.35 o 
   2  14   3     8383.12     8325.20    144.02 o 
   4  14   3      885.47      972.05     36.98 o 
   6  14   3     5421.08     5408.02    144.67 o 
   8  14   3     3875.65     3714.88    114.22 o 
  10  14   3     1233.74     1206.51    131.75 o 
  12  14   3     1141.71     1322.69    240.14 o 
  14  14   3      929.01      959.51     79.42 o 
 -13  15   3      146.18       80.61    116.36 o 
 -11  15   3       13.22        9.28     44.65 o 
  -9  15   3      256.46      258.81     44.19 o 
  -7  15   3       56.92       19.48     23.25 o 
  -5  15   3       16.62       50.77     37.78 o 
  -3  15   3     1118.55     1336.29     96.19 o 
  -1  15   3      106.52        2.33     50.32 o 
   1  15   3        8.36       68.02     51.43 o 
   3  15   3      385.31      426.71     48.70 o 
   5  15   3       35.48       51.78     39.06 o 
   7  15   3        0.21      -22.23     41.89 o 
   9  15   3      154.65      125.57     46.39 o 
  11  15   3      141.84      127.88     55.22 o 
  13  15   3        4.71       11.39     90.93 o 
 -12  16   3      457.20      524.18     97.84 o 
 -10  16   3     3239.04     3261.61    158.41 o 
  -8  16   3     1145.84     1039.73     65.57 o 
  -6  16   3     1125.23      979.91     67.86 o 
  -4  16   3     7807.69     7248.24    168.43 o 
  -2  16   3      457.23      506.78    137.43 o 
   0  16   3     3533.61     3600.02    167.19 o 
   2  16   3    11167.63    10908.34    315.17 o 
   4  16   3      227.40      224.95     52.83 o 
   6  16   3     1613.21     1499.98    191.26 o 
   8  16   3     3821.90     3958.86    185.43 o 
  10  16   3       64.85       78.34     72.22 o 
  12  16   3      306.18      245.12     91.10 o 
 -11  17   3       77.01       59.56     62.83 o 
  -9  17   3      708.82      585.55     72.64 o 
  -7  17   3      173.26      125.56     40.19 o 
  -5  17   3      969.46      968.75     59.15 o 
  -3  17   3     1807.03     1914.35     71.56 o 
  -1  17   3       47.66       85.97     47.85 o 
   1  17   3      857.82     1140.86    273.39 o 
   3  17   3     1207.50     1187.99    121.41 o 
   5  17   3       22.78       -7.92     46.72 o 
   7  17   3     1093.22     1104.30    116.99 o 
   9  17   3      627.62      548.67    104.56 o 
  11  17   3       14.12       13.50     93.47 o 
 -10  18   3     1995.56     2237.39    112.02 o 
  -8  18   3       78.31       15.54     50.08 o 
  -6  18   3      602.04      620.21     83.80 o 
  -4  18   3     3340.28     3311.00    121.80 o 
  -2  18   3       89.67       87.33     46.60 o 
   0  18   3      853.78      833.41    162.73 o 
   2  18   3     2458.16     2518.87    145.53 o 
   4  18   3      162.15      159.20     70.18 o 
   6  18   3      200.34      183.96     71.86 o 
   8  18   3     1986.22     1797.85    147.93 o 
  10  18   3      238.76      154.83     87.90 o 
  -7  19   3      318.67      234.82     72.52 o 
  -5  19   3      355.63      263.18     70.72 o 
  -3  19   3      700.85      723.50    190.50 o 
  -1  19   3      172.42      165.99    117.58 o 
   1  19   3      725.95      796.63    100.66 o 
   3  19   3     1226.79     1362.48    234.74 o 
   5  19   3       88.30       89.30    104.66 o 
   7  19   3      619.00      676.12    110.50 o 
  -6  20   3      433.67      342.76    135.68 o 
  -4  20   3     1148.04      975.17    124.75 o 
  -2  20   3        9.45      -26.69     68.44 o 
   0  20   3      151.05       51.17     67.72 o 
   2  20   3     1520.91     1503.53    213.28 o 
   4  20   3       30.22       47.48     69.38 o 
 -20   0   4      593.90      577.57     69.72 o 
 -18   0   4     1107.59     1134.96     58.37 o 
 -16   0   4     6966.95     7086.42    164.48 o 
 -14   0   4     5184.16     5296.82    113.30 o 
 -12   0   4     4466.46     4428.45     75.58 o 
 -10   0   4    11286.81    11616.14    108.65 o 
  -8   0   4    19003.40    19068.95    174.14 o 
  -6   0   4    30697.44    29192.87    282.74 o 
  -4   0   4     3732.68     3059.31     35.63 o 
  -2   0   4    39563.24    41151.13    295.66 o 
   0   0   4    20823.63    20305.82    139.73 o 
   2   0   4      123.88      -14.69     14.69 o 
   4   0   4    27977.54    27934.90    197.88 o 
   6   0   4     4250.21     3787.90     45.89 o 
   8   0   4     5698.79     5487.58     68.11 o 
  10   0   4    27280.60    26476.37    225.36 o 
  12   0   4     5470.33     5186.34     80.86 o 
  14   0   4     5562.47     5379.15    114.46 o 
  16   0   4     8159.29     8220.05    156.60 o 
  18   0   4     1773.38     1867.26     90.77 o 
  20   0   4     1476.45     1345.33    174.84 o 
 -21   1   4        0.89       -6.58     39.27 o 
 -19   1   4      203.57      140.92     33.27 o 
 -17   1   4       18.46       43.86     24.13 o 
 -15   1   4       53.89       55.29     17.76 o 
 -13   1   4      350.39      348.74     19.01 o 
 -11   1   4     3879.90     4069.70     44.94 o 
  -9   1   4      833.58      910.17     19.34 o 
  -7   1   4       19.88       18.58      7.57 o 
  -5   1   4      235.91      274.38      9.97 o 
  -3   1   4    19673.04    20385.49    115.13 o 
  -1   1   4    26701.26    28020.13    150.68 o 
   1   1   4      833.23      938.14     11.15 o 
   3   1   4     7780.67     7824.91     49.21 o 
   5   1   4        2.00       -6.49      6.49 o 
   7   1   4     1786.48     1738.30     23.40 o 
   9   1   4      644.48      670.63     18.39 o 
  11   1   4       39.02       52.24     12.70 o 
  13   1   4      132.43      140.33     19.03 o 
  15   1   4       70.53      146.20     22.62 o 
  17   1   4      201.29      187.99     31.09 o 
  19   1   4        0.50      -14.69     43.19 o 
 -20   2   4     1259.01     1291.34     65.64 o 
 -18   2   4     1472.30     1380.13     48.21 o 
 -16   2   4     5569.22     5676.42     73.67 o 
 -14   2   4     7567.09     7571.72     78.19 o 
 -12   2   4     6479.75     6214.08     63.10 o 
 -10   2   4    23567.72    23285.93    164.37 o 
  -8   2   4     9204.79     8837.75     65.33 o 
  -6   2   4    16935.77    15780.11    118.18 o 
  -4   2   4    46937.63    45944.04    271.28 o 
  -2   2   4    11760.70    11633.96     77.18 o 
   0   2   4    13097.47    12601.28     83.15 o 
   2   2   4    18107.15    17060.20     92.79 o 
   4   2   4    20635.70    20067.52    119.93 o 
   6   2   4     5257.49     5292.94     45.66 o 
   8   2   4    10069.04     9895.87     75.14 o 
  10   2   4    14541.56    14374.02    103.19 o 
  12   2   4     2172.30     2185.26     41.80 o 
  14   2   4     5323.59     5339.28     80.75 o 
  16   2   4     4357.16     4552.94     82.98 o 
  18   2   4     1378.77     1302.52     57.80 o 
  20   2   4      964.85      892.72     88.79 o 
 -21   3   4      599.50      644.42     88.44 o 
 -19   3   4      877.05      841.71     63.07 o 
 -17   3   4       36.68       21.46     20.52 o 
 -15   3   4      947.56     1067.28     32.06 o 
 -13   3   4      434.58      452.30     20.75 o 
 -11   3   4      482.76      496.82     18.99 o 
  -9   3   4     2738.35     2842.82     34.11 o 
  -7   3   4      545.29      564.11     16.77 o 
  -5   3   4       51.94       69.40      8.56 o 
  -3   3   4    37815.70    38745.21    233.47 o 
  -1   3   4     1911.33     1875.23     30.25 o 
   1   3   4     8519.10     8906.44     57.70 o 
   3   3   4    20645.83    20878.20    108.87 o 
   5   3   4     7340.91     7989.19     56.65 o 
   7   3   4    10561.12    10702.01     74.08 o 
   9   3   4     1109.83     1215.72     26.57 o 
  11   3   4     2133.62     2227.61     41.86 o 
  13   3   4      438.39      515.44     28.40 o 
  15   3   4        1.44       27.31     24.23 o 
  17   3   4       36.73       20.57     27.00 o 
  19   3   4        0.12      -33.33     65.02 o 
 -20   4   4      144.52      194.34     85.15 o 
 -18   4   4      612.41      513.73     46.74 o 
 -16   4   4     4494.67     4446.54     81.96 o 
 -14   4   4      933.23      993.04     40.30 o 
 -12   4   4     1535.03     1534.27     36.68 o 
 -10   4   4    13965.88    13521.56    112.11 o 
  -8   4   4     8838.27     8635.77     76.67 o 
  -6   4   4     1009.59     1022.98     19.19 o 
  -4   4   4    15832.61    14700.48    110.29 o 
  -2   4   4    11099.64    10811.73     87.03 o 
   0   4   4     6805.88     6886.09     68.35 o 
   2   4   4    14297.68    13131.54     87.95 o 
   4   4   4     9110.61     8882.76     68.02 o 
   6   4   4     4451.92     4637.90     40.96 o 
   8   4   4    14400.12    14289.79     96.93 o 
  10   4   4     3175.69     3238.28     45.05 o 
  12   4   4      762.68      768.86     30.14 o 
  14   4   4     5538.62     5216.96     83.05 o 
  16   4   4     1038.82      989.14     43.25 o 
  18   4   4       50.04       52.01     33.33 o 
  20   4   4     1585.96     1514.17     98.30 o 
 -19   5   4      299.58      412.96     95.11 o 
 -17   5   4      653.91      654.94     43.78 o 
 -15   5   4     2582.58     2760.72     64.02 o 
 -13   5   4     1745.55     1681.12     49.43 o 
 -11   5   4     1361.46     1321.35     34.68 o 
  -9   5   4     8993.79     8969.03     77.59 o 
  -7   5   4      860.07      869.53     20.44 o 
  -5   5   4      162.00      168.90     10.66 o 
  -3   5   4    21311.33    21477.08    139.84 o 
  -1   5   4     5043.15     5595.08     60.03 o 
   1   5   4     8055.37     7865.44     62.60 o 
   3   5   4    24890.01    25618.90    148.22 o 
   5   5   4      665.73      834.70     17.82 o 
   7   5   4     3694.03     3753.42     36.02 o 
   9   5   4     2410.42     2405.70     39.74 o 
  11   5   4       94.72       94.85     16.63 o 
  13   5   4      546.42      518.24     30.62 o 
  15   5   4     1090.82     1009.39     40.35 o 
  17   5   4      155.20       69.22     31.37 o 
  19   5   4      269.65      246.27     50.53 o 
 -20   6   4       10.17      117.11     85.53 o 
 -18   6   4      653.02      694.76     72.18 o 
 -16   6   4     2802.28     2779.95     82.68 o 
 -14   6   4       19.82       21.06     20.23 o 
 -12   6   4        1.48        9.08     17.77 o 
 -10   6   4     4226.81     4287.75     63.13 o 
  -8   6   4     4624.76     4712.85     54.08 o 
  -6   6   4      792.45      860.24     20.37 o 
  -4   6   4    23992.62    23129.45    148.43 o 
  -2   6   4    12472.85    12765.42     89.54 o 
   0   6   4      122.12      108.03      9.48 o 
   2   6   4    77752.80    78021.02    411.58 o 
   4   6   4     2690.12     2794.21     28.73 o 
   6   6   4     1669.75     1654.46     22.24 o 
   8   6   4    16139.06    16173.66    103.54 o 
  10   6   4       73.59       60.55     13.03 o 
  12   6   4      791.63      849.49     28.81 o 
  14   6   4     2066.80     2051.14     72.98 o 
  16   6   4       51.91       42.08     27.73 o 
  18   6   4       83.83       30.13     39.66 o 
 -19   7   4        9.66      107.54     81.09 o 
 -17   7   4     1908.77     1830.98     83.59 o 
 -15   7   4     2734.49     2771.31     70.13 o 
 -13   7   4      262.39      233.98     24.36 o 
 -11   7   4     5928.58     5782.12     77.98 o 
  -9   7   4     7764.16     7820.79     88.20 o 
  -7   7   4        0.36        6.80     11.11 o 
  -5   7   4     9443.47     9572.94     82.12 o 
  -3   7   4     6468.61     6222.60     54.50 o 
  -1   7   4     1035.87      935.38     18.86 o 
   1   7   4     5026.15     4871.33     56.58 o 
   3   7   4    10354.08    10173.51     73.07 o 
   5   7   4      196.36      233.81     10.62 o 
   7   7   4     1482.67     1528.50     25.47 o 
   9   7   4    12025.96    12048.10    101.86 o 
  11   7   4      235.32      195.61     20.05 o 
  13   7   4     1123.16     1125.76     40.36 o 
  15   7   4     3851.69     3908.06     70.78 o 
  17   7   4      464.12      419.21     42.33 o 
  19   7   4      669.05      586.54     57.88 o 
 -18   8   4      532.75      570.16     84.91 o 
 -16   8   4     2195.26     2254.08     71.52 o 
 -14   8   4        0.04      -17.81     22.30 o 
 -12   8   4        3.28       -5.40     14.84 o 
 -10   8   4     4581.95     4425.28     59.62 o 
  -8   8   4        2.93       11.11     12.04 o 
  -6   8   4     2345.34     2362.25     39.00 o 
  -4   8   4    19129.46    19155.36    151.22 o 
  -2   8   4     3426.97     3343.88     42.68 o 
   0   8   4      683.36      693.24     21.73 o 
   2   8   4    14344.84    14409.49    102.34 o 
   4   8   4        5.92       22.86      9.07 o 
   6   8   4     1730.90     1713.30     28.35 o 
   8   8   4    12813.53    12605.40    115.06 o 
  10   8   4      793.86      716.36     27.07 o 
  12   8   4      100.37      110.01     20.99 o 
  14   8   4     3365.21     3390.73     87.88 o 
  16   8   4        2.79       42.01     28.15 o 
  18   8   4      265.36      232.92     50.86 o 
 -19   9   4        2.70       -7.18     79.47 o 
 -17   9   4     2770.49     2885.97    137.64 o 
 -15   9   4     4203.76     4188.20    107.98 o 
 -13   9   4      214.04      228.71     34.54 o 
 -11   9   4     9063.38     8795.46    125.00 o 
  -9   9   4     6669.13     6553.74     86.87 o 
  -7   9   4      505.32      422.04     22.62 o 
  -5   9   4    17876.66    18470.82    159.93 o 
  -3   9   4    14522.11    14781.91    127.33 o 
  -1   9   4        0.48        2.84     10.10 o 
   1   9   4    10744.17    10741.57     94.67 o 
   3   9   4     9309.05     9182.08     75.28 o 
   5   9   4     2977.46     2956.64     39.13 o 
   7   9   4     7133.81     6923.38     68.95 o 
   9   9   4     5875.26     5927.00     69.92 o 
  11   9   4     1933.26     1965.87     47.76 o 
  13   9   4     3952.63     4003.29     65.26 o 
  15   9   4     3601.11     3373.24     70.24 o 
  17   9   4      104.27      152.90     64.11 o 
 -18  10   4      122.52       97.68     78.37 o 
 -16  10   4     1453.18     1535.15     88.15 o 
 -14  10   4      113.34      127.88     36.80 o 
 -12  10   4      388.09      431.46     46.93 o 
 -10  10   4     2051.02     1997.35     56.30 o 
  -8  10   4      178.96      188.09     23.59 o 
  -6  10   4       84.41       94.83     17.18 o 
  -4  10   4     2102.47     2165.86     39.97 o 
  -2  10   4     1158.74     1163.10     31.50 o 
   0  10   4     1600.77     1631.49     31.73 o 
   2  10   4     3333.25     3382.69     39.61 o 
   4  10   4      378.89      372.67     17.24 o 
   6  10   4     3360.65     3399.22     49.56 o 
   8  10   4     1670.05     1722.90     35.57 o 
  10  10   4      136.66      160.85     20.06 o 
  12  10   4      811.53      769.32     34.31 o 
  14  10   4     1001.76     1076.61     79.51 o 
  16  10   4      353.08      364.52     61.65 o 
  18  10   4       11.33       12.80     73.35 o 
 -17  11   4     1878.67     1418.57    145.67 o 
 -15  11   4     2333.89     2301.18     98.94 o 
 -13  11   4      210.39      176.58     42.51 o 
 -11  11   4     8675.19     8440.78    136.40 o 
  -9  11   4     5667.62     5752.19     98.67 o 
  -7  11   4       34.06       37.62     19.81 o 
  -5  11   4    14682.99    14743.58    173.97 o 
  -3  11   4     3774.32     3861.41     73.53 o 
  -1  11   4       83.98       87.79     17.52 o 
   1  11   4     7798.99     8090.52     99.97 o 
   3  11   4     4330.57     4412.36     60.37 o 
   5  11   4     1913.36     2078.04     49.14 o 
   7  11   4     4586.62     4543.23     78.88 o 
   9  11   4     8102.60     8040.35    117.40 o 
  11  11   4     1597.59     1647.87     59.55 o 
  13  11   4     3202.97     3058.68     91.17 o 
  15  11   4     3762.89     3713.70    127.60 o 
  17  11   4      202.60      158.36     82.22 o 
 -16  12   4      184.86       96.41     68.18 o 
 -14  12   4      320.69      305.16     51.64 o 
 -12  12   4      658.20      562.88     52.73 o 
 -10  12   4      500.38      505.66     55.90 o 
  -8  12   4      489.34      541.48     40.49 o 
  -6  12   4     1468.45     1416.02     52.41 o 
  -4  12   4      745.70      702.95     35.38 o 
  -2  12   4      188.82      212.06     29.52 o 
   0  12   4     1532.47     1531.01     50.47 o 
   2  12   4      796.89      850.93     36.14 o 
   4  12   4       72.49       57.98     17.72 o 
   6  12   4       24.06       43.51     19.62 o 
   8  12   4      232.57      260.66     32.15 o 
  10  12   4      406.29      390.09     40.38 o 
  12  12   4       63.94       62.19     29.03 o 
  14  12   4       94.00      122.26     45.77 o 
  16  12   4       51.77       81.77     66.66 o 
 -15  13   4     1264.58     1397.59    168.53 o 
 -13  13   4      101.69      201.08     60.33 o 
 -11  13   4     5808.97     5679.66    137.24 o 
  -9  13   4     6607.62     6611.85    199.61 o 
  -7  13   4      478.27      465.18     53.31 o 
  -5  13   4    11776.80    11282.04    175.93 o 
  -3  13   4     7325.78     7396.89    136.27 o 
  -1  13   4      499.33      515.18     45.85 o 
   1  13   4    11608.06    11867.65    210.16 o 
   3  13   4     8344.04     8424.42    128.34 o 
   5  13   4      410.58      483.85     32.26 o 
   7  13   4     4849.71     4767.71     95.52 o 
   9  13   4     5808.73     5802.71    127.03 o 
  11  13   4      165.79      193.52     47.09 o 
  13  13   4     2016.76     2016.07     82.49 o 
  15  13   4     1529.83     1676.00    198.23 o 
 -14  14   4      255.86      290.32     82.11 o 
 -12  14   4        7.46      -15.18     46.02 o 
 -10  14   4      327.53      288.95     46.60 o 
  -8  14   4      181.26      173.05     38.54 o 
  -6  14   4       56.75       76.93     30.49 o 
  -4  14   4      673.45      773.04     40.79 o 
  -2  14   4      436.04      456.55     40.08 o 
   0  14   4       58.03       92.28     32.95 o 
   2  14   4     2962.54     3267.69     88.27 o 
   4  14   4      746.90      779.22     42.42 o 
   6  14   4       69.81       52.70     25.95 o 
   8  14   4      598.92      663.68     61.47 o 
  10  14   4      320.64      456.78     58.39 o 
  12  14   4       83.83      183.64     67.04 o 
  14  14   4       20.12       49.02    103.95 o 
 -13  15   4       78.36       27.19     88.28 o 
 -11  15   4     2575.55     2777.44    127.40 o 
  -9  15   4     1332.66     1302.32     74.39 o 
  -7  15   4      926.30      831.20     60.63 o 
  -5  15   4     3537.20     3397.46    101.49 o 
  -3  15   4     7307.37     7278.65    132.92 o 
  -1  15   4      338.20      329.33     36.43 o 
   1  15   4     6236.48     6074.86    137.14 o 
   3  15   4     8858.02     8867.03    169.52 o 
   5  15   4       53.33       44.01     31.92 o 
   7  15   4     4568.49     4330.94    152.52 o 
   9  15   4     3513.65     3640.98    150.69 o 
  11  15   4       20.20       53.10     72.30 o 
  13  15   4      785.30      590.93    137.10 o 
 -12  16   4      200.69      239.80     78.38 o 
 -10  16   4      826.65      640.35     91.05 o 
  -8  16   4        4.30        8.04     27.37 o 
  -6  16   4       11.19       28.43     24.85 o 
  -4  16   4     1106.09     1115.36     77.44 o 
  -2  16   4       91.73       74.43     44.07 o 
   0  16   4       35.23       68.48     57.03 o 
   2  16   4     1534.92     1674.31     93.58 o 
   4  16   4      395.90      445.82     69.54 o 
   6  16   4        1.09      -40.66     45.19 o 
   8  16   4     1008.84      928.00    110.45 o 
  10  16   4       24.76      -12.81    119.41 o 
  12  16   4      150.49       94.52     79.61 o 
 -11  17   4      783.14      911.12    105.96 o 
  -9  17   4     1845.34     1677.68    113.41 o 
  -7  17   4        0.64      -34.92     34.92 o 
  -5  17   4     2156.14     2007.34    111.89 o 
  -3  17   4     4307.28     4308.00    129.94 o 
  -1  17   4      238.06      174.46     62.76 o 
   1  17   4     2801.73     2709.30    165.61 o 
   3  17   4     4130.30     4192.04    162.34 o 
   5  17   4        4.67      -49.50     55.03 o 
   7  17   4     1572.00     1415.80    159.48 o 
   9  17   4     2092.46     2151.02    155.65 o 
  11  17   4       25.55        3.66     76.05 o 
 -10  18   4      608.73      550.26     78.47 o 
  -8  18   4      269.74      361.01     65.37 o 
  -6  18   4      538.67      564.16     70.82 o 
  -4  18   4     1154.40     1217.30     91.72 o 
  -2  18   4      395.66      509.89     82.11 o 
   0  18   4      137.92       84.88     68.62 o 
   2  18   4     1119.09     1324.27    113.53 o 
   4  18   4      320.80      315.20     74.96 o 
   6  18   4       36.75       86.76     67.05 o 
   8  18   4      944.50     1120.36    138.93 o 
  10  18   4      400.82      535.99    111.40 o 
  -7  19   4      266.26      168.56     86.99 o 
  -5  19   4      756.00      624.30    184.50 o 
  -3  19   4     1542.65     1708.36    227.32 o 
  -1  19   4       14.68     -101.30    101.30 o 
   1  19   4      646.32      718.95    239.42 o 
   3  19   4     1167.62     1183.08    137.00 o 
   5  19   4        9.79      -13.74     61.82 o 
   7  19   4      620.27      467.41     99.46 o 
  -4  20   4     1614.57     1628.29    149.28 o 
  -2  20   4      199.99      103.68     76.99 o 
   0  20   4      335.66      639.75    168.23 o 
   2  20   4     1408.66     1138.94    208.30 o 
   4  20   4      438.93      345.69     92.57 o 
 -21   1   5      904.20     1112.50     90.11 o 
 -19   1   5      699.48      758.46     40.85 o 
 -17   1   5     3782.36     3736.02     61.82 o 
 -15   1   5     4871.55     4858.87     64.41 o 
 -13   1   5     6196.66     6445.64     68.44 o 
 -11   1   5    14062.52    13580.07    110.00 o 
  -9   1   5    26510.97    25946.26    172.88 o 
  -7   1   5    19977.32    20007.13    135.74 o 
  -5   1   5    32895.76    32005.58    197.00 o 
  -3   1   5    52028.52    50823.05    288.06 o 
  -1   1   5     5818.21     5858.37     38.80 o 
   1   1   5    21711.08    21442.79    116.05 o 
   3   1   5    28826.46    28208.86    154.03 o 
   5   1   5     4372.34     4331.02     39.47 o 
   7   1   5     2308.74     2424.41     29.24 o 
   9   1   5     8584.72     8491.64     70.18 o 
  11   1   5     6255.04     6257.67     66.13 o 
  13   1   5      402.73      400.04     26.04 o 
  15   1   5     5829.24     5790.07     88.56 o 
  17   1   5     1368.84     1447.21     54.89 o 
  19   1   5      516.41      513.07     68.24 o 
 -20   2   5       46.45        2.81     72.30 o 
 -18   2   5      131.95       98.25     24.10 o 
 -16   2   5      176.30      183.55     24.59 o 
 -14   2   5      223.85      252.89     19.95 o 
 -12   2   5     1157.99     1188.56     27.84 o 
 -10   2   5        7.20       12.23      9.97 o 
  -8   2   5        0.62       25.51      8.31 o 
  -6   2   5     4427.31     4413.74     43.40 o 
  -4   2   5      547.46      523.10     13.18 o 
  -2   2   5     4249.39     4719.15     43.69 o 
   0   2   5    10673.60    11333.76     76.32 o 
   2   2   5    11371.39    11709.98     69.37 o 
   4   2   5     2948.19     3145.31     40.48 o 
   6   2   5      409.12      572.15     15.28 o 
   8   2   5    18487.37    17946.15    116.31 o 
  10   2   5       12.60        8.24     12.13 o 
  12   2   5       29.43       36.27     15.86 o 
  14   2   5     2229.42     2080.29     58.20 o 
  16   2   5     1564.13     1644.45     58.47 o 
  18   2   5      134.63      107.48     39.01 o 
  20   2   5      195.31       86.97     57.83 o 
 -21   3   5     1252.67     1146.00    192.43 o 
 -19   3   5      327.85      296.11     57.06 o 
 -17   3   5     3681.12     3921.69     84.72 o 
 -15   3   5     5535.13     5484.69     70.74 o 
 -13   3   5     2644.05     2740.85     43.42 o 
 -11   3   5     7803.69     7768.09     83.26 o 
  -9   3   5    20435.24    20488.00    144.85 o 
  -7   3   5     5019.94     5087.51     52.39 o 
  -5   3   5    20052.43    19085.46    126.89 o 
  -3   3   5    23721.08    22937.62    149.74 o 
  -1   3   5    23513.21    25692.84    258.14 o 
   1   3   5    19277.94    18948.94    119.54 o 
   3   3   5     3677.77     2948.77     28.72 o 
   5   3   5    12627.14    12800.92     84.48 o 
   7   3   5     4745.82     4724.04     43.33 o 
   9   3   5    10775.50    10476.54     84.02 o 
  11   3   5     4365.40     4274.23     58.43 o 
  13   3   5     1734.16     1676.72     44.71 o 
  15   3   5     5350.61     5271.84     92.74 o 
  17   3   5     1517.97     1565.72     59.86 o 
  19   3   5      608.05      539.96     68.65 o 
 -20   4   5      272.87      244.35     68.35 o 
 -18   4   5      106.89       90.69     39.58 o 
 -16   4   5     3159.83     3184.56     69.70 o 
 -14   4   5       10.11       -8.45     17.55 o 
 -12   4   5       52.00       16.39     17.12 o 
 -10   4   5     5008.22     4857.58     57.93 o 
  -8   4   5       36.87       16.69     10.02 o 
  -6   4   5     2582.77     2437.24     32.03 o 
  -4   4   5     3271.88     3176.48     34.97 o 
  -2   4   5     3050.35     3094.78     39.78 o 
   0   4   5    10825.15    10793.33     87.39 o 
   2   4   5    31358.34    31879.16    208.85 o 
   4   4   5     6677.71     6941.19     51.77 o 
   6   4   5     6455.21     6759.95     55.12 o 
   8   4   5    20409.73    19818.07    129.80 o 
  10   4   5       78.83       98.55     16.14 o 
  12   4   5       10.25        6.78     16.48 o 
  14   4   5     3927.75     4175.05     75.07 o 
  16   4   5        0.11       55.86     27.80 o 
  18   4   5      149.17       92.33     39.84 o 
  20   4   5      554.95      590.42     66.87 o 
 -19   5   5      132.68        2.45     72.24 o 
 -17   5   5     2346.62     2287.53     67.59 o 
 -15   5   5     7699.31     7679.02    110.34 o 
 -13   5   5        3.24       11.54     18.13 o 
 -11   5   5     3232.50     3121.06     57.19 o 
  -9   5   5     8450.97     8547.04     78.68 o 
  -7   5   5     3298.69     3136.87     39.60 o 
  -5   5   5     2554.64     2502.71     33.24 o 
  -3   5   5    22205.41    21661.61    144.82 o 
  -1   5   5    11659.41    11586.71    111.39 o 
   1   5   5     2171.96     2121.73     26.06 o 
   3   5   5    39918.76    39720.85    242.16 o 
   5   5   5     8390.92     8485.93     61.94 o 
   7   5   5     4415.16     4242.19     40.94 o 
   9   5   5     8739.40     9134.19     81.28 o 
  11   5   5      567.93      578.46     26.51 o 
  13   5   5     2925.40     2988.48     58.57 o 
  15   5   5     1977.26     2002.09     55.88 o 
  17   5   5      118.22       19.88     30.10 o 
  19   5   5       50.64       26.12     56.54 o 
 -20   6   5      439.71      685.38    117.70 o 
 -18   6   5      101.17      138.40     43.19 o 
 -16   6   5     5054.58     5140.59     94.94 o 
 -14   6   5     2076.34     2063.68     57.76 o 
 -12   6   5      401.28      452.60     30.42 o 
 -10   6   5    11486.54    11186.35    110.57 o 
  -8   6   5      512.17      594.44     21.59 o 
  -6   6   5      620.78      600.80     17.27 o 
  -4   6   5    25654.18    26140.36    179.65 o 
  -2   6   5      333.81      331.92     16.36 o 
   0   6   5      144.78      114.31     11.27 o 
   2   6   5    17566.71    17633.64    117.68 o 
   4   6   5     1629.71     1512.21     20.33 o 
   6   6   5      168.98      156.61     10.51 o 
   8   6   5     6903.66     6879.91     64.01 o 
  10   6   5      663.97      679.16     25.44 o 
  12   6   5      191.04      178.51     20.86 o 
  14   6   5     2570.89     2590.07     54.66 o 
  16   6   5      568.97      592.47     42.47 o 
  18   6   5      379.48      326.23     49.12 o 
 -19   7   5       24.74      108.65     79.25 o 
 -17   7   5      928.82      971.58     57.67 o 
 -15   7   5     3098.32     3241.58     74.91 o 
 -13   7   5      408.12      443.93     34.81 o 
 -11   7   5      177.49      192.70     22.25 o 
  -9   7   5     7080.11     7024.34     79.27 o 
  -7   7   5      438.70      425.29     18.64 o 
  -5   7   5     2902.28     2776.98     32.61 o 
  -3   7   5    24930.50    25143.85    160.36 o 
  -1   7   5     6857.29     6864.01     70.85 o 
   1   7   5      586.47      637.72     16.50 o 
   3   7   5    44480.96    44155.56    248.36 o 
   5   7   5     1975.40     1919.06     24.45 o 
   7   7   5     2627.61     2723.78     33.52 o 
   9   7   5    15585.17    15640.37    126.05 o 
  11   7   5        2.17      -13.48     13.48 o 
  13   7   5      854.19      846.05     35.19 o 
  15   7   5     1121.48     1238.50     48.89 o 
  17   7   5        0.54       54.37     33.08 o 
  19   7   5       83.40       48.56     47.08 o 
 -18   8   5       64.61      117.10     64.49 o 
 -16   8   5     1412.43     1555.10     62.55 o 
 -14   8   5     3173.98     3030.73     65.48 o 
 -12   8   5      329.95      296.30     27.37 o 
 -10   8   5     8075.51     8137.02     95.03 o 
  -8   8   5    10279.08    10029.96    100.82 o 
  -6   8   5      548.30      509.35     18.34 o 
  -4   8   5    17279.42    17499.23    125.72 o 
  -2   8   5    12222.52    12073.31    100.81 o 
   0   8   5      736.85      795.47     19.08 o 
   2   8   5     9993.22    10126.26     77.11 o 
   4   8   5     7193.66     7265.54     61.79 o 
   6   8   5      706.41      671.27     17.06 o 
   8   8   5     4331.98     4389.96     59.67 o 
  10   8   5     5727.68     5668.02    116.55 o 
  12   8   5      120.61      116.83     22.37 o 
  14   8   5     1832.88     1802.13     58.71 o 
  16   8   5     2530.17     2522.06     89.99 o 
  18   8   5       16.10       -8.92     56.31 o 
 -19   9   5       18.31      187.22     87.66 o 
 -17   9   5      398.47      451.64     52.82 o 
 -15   9   5     3353.26     3404.87     82.54 o 
 -13   9   5      229.05      266.40     31.99 o 
 -11   9   5     1129.33     1246.31     46.26 o 
  -9   9   5     8035.25     7977.64     88.23 o 
  -7   9   5      459.77      474.02     18.98 o 
  -5   9   5       97.28      136.34     13.41 o 
  -3   9   5     6110.98     6306.44     61.62 o 
  -1   9   5      442.58      485.48     20.63 o 
   1   9   5        0.78        3.58     10.83 o 
   3   9   5     2080.64     2152.46     29.84 o 
   5   9   5        4.50        6.02     12.22 o 
   7   9   5       78.89       70.13     12.58 o 
   9   9   5     2544.85     2554.21     46.31 o 
  11   9   5        0.65       10.85     18.81 o 
  13   9   5       48.21       47.59     24.88 o 
  15   9   5      349.44      407.43     39.69 o 
  17   9   5      126.57      131.03     38.36 o 
 -18  10   5      199.69      321.82     91.25 o 
 -16  10   5     1420.46     1532.89     79.54 o 
 -14  10   5     4311.44     4296.49    102.53 o 
 -12  10   5      534.77      423.28     39.52 o 
 -10  10   5     6602.05     6644.46    128.78 o 
  -8  10   5    17566.34    17649.96    172.22 o 
  -6  10   5     4929.12     4775.92     92.04 o 
  -4  10   5     7994.29     8325.08     94.13 o 
  -2  10   5    17050.73    17274.61    159.40 o 
   0  10   5     8836.45     8982.88     92.02 o 
   2  10   5     7513.41     7549.06     80.27 o 
   4  10   5     9106.90     9023.72     84.15 o 
   6  10   5       73.35       77.37     15.61 o 
   8  10   5     2143.23     2198.01     41.05 o 
  10  10   5     7442.49     7359.54     94.57 o 
  12  10   5       54.87       67.60     23.17 o 
  14  10   5      909.51      897.95     40.68 o 
  16  10   5     3905.24     3967.89    204.25 o 
 -17  11   5       21.93        9.80     74.39 o 
 -15  11   5     1647.50     1722.56     90.62 o 
 -13  11   5      360.89      298.80     42.51 o 
 -11  11   5      510.05      509.81     43.36 o 
  -9  11   5     1737.80     1666.44     58.00 o 
  -7  11   5       15.08       -0.43     19.26 o 
  -5  11   5     1446.62     1436.60     47.23 o 
  -3  11   5     1172.19     1247.66     47.01 o 
  -1  11   5      846.94      918.76     34.90 o 
   1  11   5       18.96       62.51     17.33 o 
   3  11   5      516.34      530.29     23.35 o 
   5  11   5       99.26      109.95     19.79 o 
   7  11   5      290.76      298.89     22.84 o 
   9  11   5      188.45      166.73     23.96 o 
  11  11   5      676.51      693.23     30.97 o 
  13  11   5        7.90      -28.36     28.36 o 
  15  11   5       67.49      173.06     51.19 o 
  17  11   5      333.25      283.62     86.69 o 
 -16  12   5     1458.08     1407.40    141.55 o 
 -14  12   5     2812.34     3051.06    235.94 o 
 -12  12   5      705.36      657.52     74.57 o 
 -10  12   5     4961.71     5042.11    125.55 o 
  -8  12   5     6974.13     7199.36    136.17 o 
  -6  12   5     1226.09     1269.49     48.09 o 
  -4  12   5    11466.77    11718.75    167.32 o 
  -2  12   5     8859.00     8886.75    140.39 o 
   0  12   5     1557.05     1641.77     51.60 o 
   2  12   5     3044.09     3071.85     58.37 o 
   4  12   5    10399.62    10281.92    124.72 o 
   6  12   5     1343.27     1301.11     45.20 o 
   8  12   5      940.22      929.42     50.40 o 
  10  12   5     8768.54     8525.63    189.52 o 
  12  12   5      203.74      205.45     40.62 o 
  14  12   5     1655.22     1736.01     94.25 o 
  16  12   5     2929.48     3438.00    207.08 o 
 -15  13   5        3.46      -45.50     60.48 o 
 -13  13   5      193.98      181.39     62.75 o 
 -11  13   5       44.43       58.94     43.07 o 
  -9  13   5      430.89      311.55     50.51 o 
  -7  13   5      361.52      420.98     44.40 o 
  -5  13   5      174.97      138.28     32.50 o 
  -3  13   5       16.91       58.02     29.58 o 
  -1  13   5      398.22      404.89     48.36 o 
   1  13   5      214.08      229.40     33.50 o 
   3  13   5     1123.99     1173.55     43.40 o 
   5  13   5      118.56      127.95     27.26 o 
   7  13   5       95.45       83.73     26.64 o 
   9  13   5      288.44      217.86     37.28 o 
  11  13   5       87.81       64.95     37.33 o 
  13  13   5       66.63       66.01     57.73 o 
  15  13   5       18.89       43.53     96.01 o 
 -14  14   5      607.62      504.48    151.34 o 
 -12  14   5      100.86      180.58     58.48 o 
 -10  14   5     2483.95     2532.13     94.07 o 
  -8  14   5     3236.59     3260.29    150.50 o 
  -6  14   5      123.78      194.58     37.20 o 
  -4  14   5     5013.07     4886.39    103.57 o 
  -2  14   5     9503.31     9489.29    225.94 o 
   0  14   5       29.70       67.00     32.35 o 
   2  14   5     7355.29     7223.85    139.09 o 
   4  14   5     8533.39     8588.94    148.87 o 
   6  14   5       29.37       35.67     36.73 o 
   8  14   5     5465.95     5252.39    142.26 o 
  10  14   5     4360.30     4210.35    132.00 o 
  12  14   5      123.90      283.57    108.02 o 
  14  14   5     1487.09     1132.84    180.64 o 
 -13  15   5      117.84      -30.16     66.27 o 
 -11  15   5        4.88       -9.00     46.91 o 
  -9  15   5      524.13      565.49     69.09 o 
  -7  15   5      293.11      247.07     47.32 o 
  -5  15   5        0.68        8.32     24.95 o 
  -3  15   5      449.63      416.63     37.59 o 
  -1  15   5        1.64      -31.05     31.05 o 
   1  15   5       64.89       39.19     35.55 o 
   3  15   5      989.39      891.36     58.60 o 
   5  15   5       91.03      113.49     60.72 o 
   7  15   5       55.84       53.63     36.61 o 
   9  15   5      303.51      296.28     81.15 o 
  11  15   5       17.80       -1.35     65.55 o 
  13  15   5       29.61       14.18     80.31 o 
 -12  16   5      192.24      226.38     79.96 o 
 -10  16   5     3646.40     3884.87    142.26 o 
  -8  16   5      770.10      761.64     60.69 o 
  -6  16   5       51.66       45.05     30.14 o 
  -4  16   5     3788.79     3626.37     86.40 o 
  -2  16   5     3177.18     2965.74     80.38 o 
   0  16   5       44.25       21.06     31.35 o 
   2  16   5     6092.35     5778.71    236.71 o 
   4  16   5     4150.25     4218.17    110.15 o 
   6  16   5        7.25        1.46     47.96 o 
   8  16   5     3541.15     3551.39    179.61 o 
  10  16   5     1499.93     1608.50    141.15 o 
  12  16   5       98.26       13.57     80.42 o 
 -11  17   5       83.14       80.48     69.68 o 
  -9  17   5     1094.04     1226.83    113.44 o 
  -7  17   5      170.29      225.31     46.50 o 
  -5  17   5      296.92      272.64     36.80 o 
  -3  17   5     1740.51     1870.84    103.20 o 
  -1  17   5       21.81       15.74     54.43 o 
   1  17   5      469.98      387.89     62.22 o 
   3  17   5     1011.00     1239.38     91.58 o 
   5  17   5       19.46       35.02     83.10 o 
   7  17   5      377.90      396.03     86.65 o 
   9  17   5      640.49      445.14    106.59 o 
  11  17   5       34.97      -34.71     73.71 o 
 -10  18   5     1853.05     1791.22    116.54 o 
  -8  18   5      605.81      494.78     65.29 o 
  -6  18   5       73.20       28.70     49.44 o 
  -4  18   5     2788.19     2718.62    130.86 o 
  -2  18   5      812.36      719.72     79.63 o 
   0  18   5       39.69       82.26     66.81 o 
   2  18   5     2610.37     2721.77    150.73 o 
   4  18   5     1195.64     1173.23    112.24 o 
   6  18   5       17.99      -11.60     75.47 o 
   8  18   5     2089.10     1985.68    199.45 o 
  -7  19   5      201.18      195.54     60.42 o 
  -5  19   5      794.00      588.87     69.38 o 
  -3  19   5     1209.94     1180.56    131.10 o 
  -1  19   5       50.08       51.06    100.29 o 
   1  19   5      581.05      657.04    167.82 o 
   3  19   5     1069.33      864.32    182.26 o 
   5  19   5      154.63      236.19     81.67 o 
   7  19   5      368.10      302.73     89.75 o 
  -4  20   5     1360.42     1676.64    326.38 o 
  -2  20   5      372.33      434.60    102.25 o 
   0  20   5       13.61       34.78    119.20 o 
   2  20   5      919.87      829.34    191.42 o 
   4  20   5      174.19      116.76    137.92 o 
 -20   0   6     1269.16     1212.97     95.79 o 
 -18   0   6      276.17      122.96     37.69 o 
 -16   0   6     2694.25     2676.98     71.31 o 
 -14   0   6     8338.67     8013.98    113.79 o 
 -12   0   6     1484.99     1612.04     53.14 o 
 -10   0   6     9897.99    10091.14    125.31 o 
  -8   0   6    45420.91    44146.34    408.13 o 
  -6   0   6    11413.21    11821.71    112.48 o 
  -4   0   6    29787.92    29418.63    230.09 o 
  -2   0   6   126844.63   130103.28   1090.65 o 
   0   0   6       89.42       49.86     10.86 o 
   2   0   6    38162.02    37688.79    280.77 o 
   4   0   6    62813.65    63179.21    464.95 o 
   6   0   6       40.40      -11.06     11.33 o 
   8   0   6     1088.53     1200.66     34.59 o 
  10   0   6     9228.92     9254.21    114.64 o 
  12   0   6      125.28       56.72     23.83 o 
  14   0   6        2.93      -26.59     26.59 o 
  16   0   6     8950.82     8957.33    182.92 o 
  18   0   6        4.36      -43.60     43.60 o 
  20   0   6        1.36      -12.58     75.37 o 
 -21   1   6      164.82       93.13     53.28 o 
 -19   1   6       11.18        0.03     39.12 o 
 -17   1   6       31.05       -6.59     19.44 o 
 -15   1   6      272.05      301.06     21.59 o 
 -13   1   6        4.87        5.97     13.03 o 
 -11   1   6       53.35       28.77     12.15 o 
  -9   1   6      121.51      119.20     12.83 o 
  -7   1   6        1.94        9.64      7.33 o 
  -5   1   6     1951.93     2001.66     25.45 o 
  -3   1   6     1164.86     1175.69     17.04 o 
  -1   1   6     3529.94     3808.22     31.20 o 
   1   1   6       13.53       -2.02      5.80 o 
   3   1   6     5891.87     6180.72     47.74 o 
   5   1   6     6286.90     6495.57     67.28 o 
   7   1   6      238.97      278.48     14.19 o 
   9   1   6     4670.43     4585.07     51.01 o 
  11   1   6       26.29       26.66     13.86 o 
  13   1   6      160.58      145.94     19.82 o 
  15   1   6     1078.50     1123.43     49.62 o 
  17   1   6       56.94       69.53     33.05 o 
  19   1   6       23.53      -44.36     48.37 o 
 -20   2   6     1167.20     1273.22    220.20 o 
 -18   2   6       69.89      101.71     33.83 o 
 -16   2   6     5314.17     5379.54     86.57 o 
 -14   2   6     7410.56     7338.42     74.45 o 
 -12   2   6        2.11        6.56     11.73 o 
 -10   2   6     9820.21     9908.51     90.55 o 
  -8   2   6    41013.97    40886.83    288.19 o 
  -6   2   6        7.54       -7.58      7.58 o 
  -4   2   6    24289.98    23862.80    153.88 o 
  -2   2   6    76801.58    76768.33    489.46 o 
   0   2   6      354.21      430.47     13.90 o 
   2   2   6    11222.37    10390.92     68.20 o 
   4   2   6    43965.13    43286.94    250.74 o 
   6   2   6      318.83      299.02     14.60 o 
   8   2   6      364.52      446.38     16.78 o 
  10   2   6    17360.91    16873.09    125.41 o 
  12   2   6      728.36      715.18     30.35 o 
  14   2   6       17.22       53.93     22.78 o 
  16   2   6     5623.44     5756.54    114.89 o 
  18   2   6      541.31      501.37     52.15 o 
  20   2   6      173.73      148.73     63.37 o 
 -19   3   6        4.58      -33.44     47.61 o 
 -17   3   6       63.49       33.67     28.32 o 
 -15   3   6     4178.70     4256.18     74.67 o 
 -13   3   6      854.22      864.51     36.41 o 
 -11   3   6      126.49      109.93     15.79 o 
  -9   3   6     3959.92     3957.38     47.48 o 
  -7   3   6     2409.07     2366.14     34.95 o 
  -5   3   6     1689.53     1768.15     26.31 o 
  -3   3   6      999.40      934.86     18.16 o 
  -1   3   6       84.77       83.63      9.77 o 
   1   3   6     9367.43     9615.48     69.85 o 
   3   3   6     6492.45     6422.58     49.44 o 
   5   3   6     8217.05     8081.39     72.29 o 
   7   3   6      684.78      698.97     18.56 o 
   9   3   6     5426.02     5279.00     56.92 o 
  11   3   6      715.32      755.61     29.22 o 
  13   3   6     1132.58     1038.21     39.54 o 
  15   3   6     1541.89     1523.88     63.57 o 
  17   3   6        7.58       36.72     30.56 o 
  19   3   6       37.50       18.04     52.45 o 
 -20   4   6     2110.84     2013.58    121.49 o 
 -18   4   6       35.86        2.04     33.33 o 
 -16   4   6     4446.25     4623.92     85.50 o 
 -14   4   6     7422.38     7442.47     93.25 o 
 -12   4   6      289.10      278.38     22.49 o 
 -10   4   6    12251.97    11995.19    109.71 o 
  -8   4   6    18751.31    18341.11    135.37 o 
  -6   4   6       33.07       32.40      9.31 o 
  -4   4   6    21010.46    20516.70    151.83 o 
  -2   4   6    32784.75    31313.95    230.23 o 
   0   4   6    12740.03    13197.96    102.69 o 
   2   4   6     6816.98     6612.71     58.89 o 
   4   4   6    15874.24    15043.33     97.58 o 
   6   4   6     5695.12     5532.13     49.51 o 
   8   4   6     6338.28     6296.37     58.29 o 
  10   4   6    11874.91    12214.17    114.86 o 
  12   4   6     1787.98     1655.79     44.89 o 
  14   4   6     2452.96     2492.95     65.62 o 
  16   4   6     2502.89     2515.07     69.27 o 
  18   4   6      152.68      125.39     45.11 o 
 -19   5   6      192.93      201.99     80.15 o 
 -17   5   6        5.90      -13.47     29.90 o 
 -15   5   6     6487.89     6731.04    105.31 o 
 -13   5   6      104.53       91.38     21.91 o 
 -11   5   6     1032.08     1077.32     34.57 o 
  -9   5   6    11465.01    11478.03    108.02 o 
  -7   5   6      108.51      128.63     12.80 o 
  -5   5   6     2461.70     2489.33     32.58 o 
  -3   5   6     9916.05     9871.42     83.93 o 
  -1   5   6        5.49       12.75      9.33 o 
   1   5   6      395.32      434.77     13.68 o 
   3   5   6    18565.58    19368.79    138.13 o 
   5   5   6      879.72      887.36     17.96 o 
   7   5   6      607.02      673.21     18.55 o 
   9   5   6    13500.05    13545.06    120.65 o 
  11   5   6     1447.40     1322.96     39.32 o 
  13   5   6       27.03      -19.24     19.24 o 
  15   5   6     1757.00     1817.65     58.01 o 
  17   5   6      104.08       34.72     32.55 o 
  19   5   6       47.93       36.84     48.18 o 
 -20   6   6     1040.15      759.42    121.69 o 
 -18   6   6       92.64      131.54     43.09 o 
 -16   6   6     6136.75     6106.18    104.64 o 
 -14   6   6     2316.99     2417.91     65.38 o 
 -12   6   6        0.05      -17.03     17.12 o 
 -10   6   6    12801.78    12750.27    132.62 o 
  -8   6   6     1407.09     1659.12     32.96 o 
  -6   6   6     1948.61     1786.06     28.44 o 
  -4   6   6     5807.02     5703.75     57.12 o 
  -2   6   6     8755.87     9170.25    102.61 o 
   0   6   6     9587.40     9206.04     96.23 o 
   2   6   6     9329.33     9355.62     80.48 o 
   4   6   6    21064.42    21322.45    138.07 o 
   6   6   6    16532.58    16326.47    110.00 o 
   8   6   6    13537.63    13328.23    108.10 o 
  10   6   6     4960.92     5010.67     67.97 o 
  12   6   6     2434.78     2471.80     52.74 o 
  14   6   6     5345.36     5351.81     82.34 o 
  16   6   6      406.53      403.97     42.59 o 
  18   6   6      147.29       73.05     47.34 o 
 -19   7   6      293.21      266.96     91.36 o 
 -17   7   6       83.96       87.37     36.18 o 
 -15   7   6     3450.91     3755.00     86.63 o 
 -13   7   6     1347.91     1429.63     54.02 o 
 -11   7   6      198.28      222.59     23.48 o 
  -9   7   6    19112.08    18353.80    162.99 o 
  -7   7   6     1413.68     1477.01     32.10 o 
  -5   7   6      102.06      120.13     10.98 o 
  -3   7   6    38252.54    38491.62    245.85 o 
  -1   7   6     4077.47     3965.66     55.85 o 
   1   7   6      252.84      289.81     12.40 o 
   3   7   6    10345.73    10128.43     74.83 o 
   5   7   6     2512.06     2503.77     32.35 o 
   7   7   6     2223.89     2288.74     33.53 o 
   9   7   6     5621.05     5515.04     62.93 o 
  11   7   6     1460.93     1459.05     36.19 o 
  13   7   6       29.77        9.30     18.27 o 
  15   7   6     1529.50     1540.23     74.48 o 
  17   7   6      837.15      777.67     73.93 o 
  19   7   6        5.85       -0.46     74.02 o 
 -18   8   6        3.51        5.59     51.66 o 
 -16   8   6     3044.69     3138.82     86.93 o 
 -14   8   6     1538.76     1634.20     57.57 o 
 -12   8   6       44.17       33.74     22.84 o 
 -10   8   6     6870.13     7024.61    108.94 o 
  -8   8   6     2157.49     2215.45     41.85 o 
  -6   8   6     1415.89     1387.67     26.83 o 
  -4   8   6     7193.69     7186.70     60.96 o 
  -2   8   6      723.73      717.64     22.53 o 
   0   8   6    15701.70    15323.93    133.20 o 
   2   8   6     6367.74     6156.99     55.52 o 
   4   8   6     2734.58     2822.51     32.95 o 
   6   8   6     6601.17     6626.43     65.89 o 
   8   8   6     3809.70     3904.37     46.38 o 
  10   8   6     1687.99     1737.82     36.87 o 
  12   8   6      345.45      360.84     28.79 o 
  14   8   6     1905.07     1896.27     60.98 o 
  16   8   6       88.75      115.37     34.56 o 
  18   8   6      350.76      373.62     54.93 o 
 -17   9   6      747.38      684.99     63.57 o 
 -15   9   6     1981.03     2148.45     75.72 o 
 -13   9   6     2239.93     2049.04     47.93 o 
 -11   9   6      693.82      727.34     30.90 o 
  -9   9   6     5661.39     5866.46     74.49 o 
  -7   9   6    12043.94    11819.40    121.33 o 
  -5   9   6     4590.96     4547.39     53.11 o 
  -3   9   6    14505.75    14835.84    120.19 o 
  -1   9   6     8119.73     8165.09     82.78 o 
   1   9   6    10316.21    10271.80     86.77 o 
   3   9   6    19767.36    19679.19    144.93 o 
   5   9   6     3266.49     3239.30     46.85 o 
   7   9   6      909.86      975.57     30.72 o 
   9   9   6     2496.55     2508.65     56.69 o 
  11   9   6     1761.96     1767.25     51.23 o 
  13   9   6       49.94       56.48     25.64 o 
  15   9   6      921.82      882.49     50.25 o 
  17   9   6     1808.29     1872.71     96.54 o 
 -18  10   6       26.95       49.57     75.26 o 
 -16  10   6      660.11      734.73     55.19 o 
 -14  10   6     1603.65     1644.02     63.56 o 
 -12  10   6      258.01      267.92     36.92 o 
 -10  10   6     3820.52     3871.35     75.35 o 
  -8  10   6     3869.98     3642.19     72.74 o 
  -6  10   6        5.82      -18.22     18.22 o 
  -4  10   6     4418.86     4456.74     63.92 o 
  -2  10   6     3908.41     3950.84     66.34 o 
   0  10   6       95.14      114.69     20.96 o 
   2  10   6     1312.12     1413.13     36.92 o 
   4  10   6     1986.30     1995.98     43.33 o 
   6  10   6      374.02      331.43     21.52 o 
   8  10   6      582.11      632.40     28.85 o 
  10  10   6      241.09      259.75     24.65 o 
  12  10   6      676.01      714.02     38.87 o 
  14  10   6      103.92       90.68     28.71 o 
  16  10   6       32.70       90.76     35.21 o 
 -17  11   6     1109.29     1267.65    139.92 o 
 -15  11   6     1289.95     1572.45    149.35 o 
 -13  11   6     3079.29     2931.22     96.10 o 
 -11  11   6     1893.36     1856.04     89.52 o 
  -9  11   6     5602.50     5626.84    116.24 o 
  -7  11   6    11023.85    11133.73    161.87 o 
  -5  11   6     5078.91     4918.56     86.72 o 
  -3  11   6    10658.06    10778.43    136.67 o 
  -1  11   6    11256.98    11396.22    137.73 o 
   1  11   6     7695.53     7730.19     99.33 o 
   3  11   6     5968.38     6157.99     74.18 o 
   5  11   6     6057.01     5859.91     72.84 o 
   7  11   6     2111.79     2057.87     45.27 o 
   9  11   6     1847.19     1813.11     52.47 o 
  11  11   6     3593.67     3646.10     84.27 o 
  13  11   6      216.82      160.88     25.94 o 
  15  11   6     1950.27     1974.63     94.78 o 
  17  11   6     1582.32     1579.44    123.60 o 
 -16  12   6       47.62      -68.78     68.78 o 
 -14  12   6      316.70      366.29     75.04 o 
 -12  12   6        7.48        8.32     42.00 o 
 -10  12   6       18.53       74.65     36.21 o 
  -8  12   6     1341.43     1360.87     56.79 o 
  -6  12   6       15.52        3.97     21.27 o 
  -4  12   6      641.86      583.72     36.07 o 
  -2  12   6     1204.11     1273.39     42.89 o 
   0  12   6        8.56       17.39     17.22 o 
   2  12   6       77.21      109.62     16.86 o 
   4  12   6      205.17      222.28     22.46 o 
   6  12   6        2.35      -16.07     16.07 o 
   8  12   6       59.96       53.15     22.35 o 
  10  12   6      241.86      260.22     30.29 o 
  12  12   6      276.90      290.90     45.78 o 
  14  12   6      349.23      274.20     71.52 o 
  16  12   6        2.28       64.89    110.86 o 
 -15  13   6     1300.77     1137.42    174.13 o 
 -13  13   6     1264.92     1432.29    212.84 o 
 -11  13   6     3684.20     3726.09    217.51 o 
  -9  13   6     3089.63     3022.31    108.41 o 
  -7  13   6     3239.06     3560.08    119.13 o 
  -5  13   6     2891.49     2881.01     86.62 o 
  -3  13   6     6767.83     7086.78    132.26 o 
  -1  13   6     6516.18     6600.67    130.72 o 
   1  13   6     1552.77     1511.68     53.10 o 
   3  13   6     4196.12     4207.98     94.62 o 
   5  13   6     5120.18     5258.90    120.11 o 
   7  13   6      701.27      669.29     50.66 o 
   9  13   6     4847.18     4837.59    127.39 o 
  11  13   6     3793.06     4006.93    120.64 o 
  13  13   6        0.89      -37.41     83.50 o 
  15  13   6     2040.72     2272.59    229.25 o 
 -14  14   6       13.70      -65.37     65.37 o 
 -12  14   6       33.35       -6.17     52.89 o 
 -10  14   6      774.60      791.95     82.77 o 
  -8  14   6      700.18      695.34     56.78 o 
  -6  14   6       66.09       85.96     34.20 o 
  -4  14   6      115.47      100.00     30.69 o 
  -2  14   6      995.06     1052.24     53.15 o 
   0  14   6        5.05      -22.11     36.63 o 
   2  14   6        0.26      -22.69     23.71 o 
   4  14   6      177.66      181.02     32.47 o 
   6  14   6      282.11      317.96     43.41 o 
   8  14   6      429.59      460.75     51.50 o 
  10  14   6       42.72       89.62     55.51 o 
  12  14   6       13.23       99.76     73.46 o 
  14  14   6      282.36      127.49     91.11 o 
 -13  15   6      166.80      158.75     72.59 o 
 -11  15   6      688.73      725.64    102.09 o 
  -9  15   6     2981.02     3325.04    119.92 o 
  -7  15   6     1215.70     1130.31     67.20 o 
  -5  15   6      471.05      498.66     44.43 o 
  -3  15   6     4405.04     4469.67    100.11 o 
  -1  15   6     3576.19     3402.05    129.25 o 
   1  15   6       48.35        1.07     34.30 o 
   3  15   6     7947.77     7881.71    196.94 o 
   5  15   6     3346.63     3297.58    107.57 o 
   7  15   6      112.87       97.11     41.44 o 
   9  15   6     4461.22     4615.49    157.33 o 
  11  15   6     1468.04     1318.04    131.43 o 
  13  15   6      490.41      339.47    101.07 o 
 -12  16   6       22.82       55.56    110.35 o 
 -10  16   6      124.65      233.77     65.02 o 
  -8  16   6      356.44      223.13     47.22 o 
  -6  16   6       11.93      -23.86     29.61 o 
  -4  16   6     1193.38     1276.82     62.01 o 
  -2  16   6       64.47       72.79     39.47 o 
   0  16   6      280.10      420.09     92.50 o 
   2  16   6     1918.21     1861.46     80.72 o 
   4  16   6        6.25       45.72     38.06 o 
   6  16   6        3.12       -0.60     43.04 o 
   8  16   6     1774.10     1735.01    136.08 o 
  10  16   6       99.57      107.21     75.25 o 
  12  16   6       37.21       40.95    119.71 o 
 -11  17   6      802.55     1019.83    122.01 o 
  -9  17   6     3251.90     3252.06    143.70 o 
  -7  17   6      245.92      192.55     51.85 o 
  -5  17   6      367.02      419.13     44.27 o 
  -3  17   6     3424.86     3231.94     88.92 o 
  -1  17   6      883.21      760.63     64.95 o 
   1  17   6      176.43      170.55     49.58 o 
   3  17   6     3719.75     3754.03    114.00 o 
   5  17   6     2184.91     2061.68    136.24 o 
   7  17   6       65.54       80.84    129.78 o 
   9  17   6     2555.34     2745.05    172.54 o 
 -10  18   6      195.15      189.57     85.73 o 
  -8  18   6      714.12      765.52     87.78 o 
  -6  18   6       59.14       56.98     73.42 o 
  -4  18   6      824.27      877.66    127.65 o 
  -2  18   6      936.09     1121.30    125.69 o 
   0  18   6        4.18       84.42    103.54 o 
   2  18   6     1243.54     1518.72    215.42 o 
   4  18   6      454.52      458.91    148.29 o 
   6  18   6        9.61      130.84     68.30 o 
   8  18   6      876.01      922.89    136.39 o 
  -7  19   6      239.01      124.12     61.28 o 
  -5  19   6      505.54      540.98    107.12 o 
  -3  19   6     1955.84     1871.28    155.98 o 
  -1  19   6      376.03      386.29    144.02 o 
   1  19   6      107.88      126.32    117.17 o 
   3  19   6     1029.14     1381.01    219.69 o 
   5  19   6      329.02      267.90    144.22 o 
   7  19   6       26.64        6.71    134.46 o 
  -4  20   6      519.61      454.55     96.45 o 
  -2  20   6      875.94      871.72    127.56 o 
   0  20   6      211.33      221.73    141.38 o 
   2  20   6      704.99      539.06    175.75 o 
 -19   1   7     1230.64     1353.78     67.49 o 
 -17   1   7     2560.20     2691.24     76.62 o 
 -15   1   7     3424.38     3409.61     57.29 o 
 -13   1   7     6206.80     6297.55     65.41 o 
 -11   1   7      999.85      981.83     25.65 o 
  -9   1   7     7201.59     7172.65     63.85 o 
  -7   1   7    39754.23    38529.16    249.95 o 
  -5   1   7      716.10      658.55     16.02 o 
  -3   1   7    36798.16    36071.46    210.33 o 
  -1   1   7   125640.13   126679.48    670.01 o 
   1   1   7     2902.18     3139.87     28.53 o 
   3   1   7    41137.55    40943.36    228.35 o 
   5   1   7    46017.93    45999.57    274.64 o 
   7   1   7     2619.99     2460.03     35.34 o 
   9   1   7     6435.25     6553.22     69.89 o 
  11   1   7     8411.00     8218.29     86.64 o 
  13   1   7       36.58       29.16     18.68 o 
  15   1   7      289.66      296.84     38.70 o 
  17   1   7     3580.61     3581.07     95.58 o 
  19   1   7      182.01       81.03     56.95 o 
 -20   2   7      151.44      298.74     64.49 o 
 -18   2   7       65.51       33.94     31.51 o 
 -16   2   7      576.87      633.26     51.67 o 
 -14   2   7      239.35      243.12     23.53 o 
 -12   2   7      169.59      141.60     17.73 o 
 -10   2   7     1635.89     1684.26     36.82 o 
  -8   2   7      116.26       98.21     13.63 o 
  -6   2   7       13.56       17.67      8.38 o 
  -4   2   7     3045.49     3156.13     32.09 o 
  -2   2   7     1505.53     1463.81     20.68 o 
   0   2   7    19360.94    21377.41    137.20 o 
   2   2   7       62.78       51.95      5.79 o 
   4   2   7     3877.39     4057.53     38.12 o 
   6   2   7     8843.12     8730.68     70.63 o 
   8   2   7     1974.53     1880.04     33.23 o 
  10   2   7     1308.33     1301.07     34.21 o 
  12   2   7     3448.18     3502.14     59.47 o 
  14   2   7     1291.47     1315.03     48.10 o 
  16   2   7      170.02      233.41     34.48 o 
  18   2   7      288.94      297.35     54.17 o 
 -19   3   7     1667.57     1694.36    108.66 o 
 -17   3   7      865.59      900.64     49.00 o 
 -15   3   7     5778.50     5683.06     86.62 o 
 -13   3   7     7944.97     7733.03     95.42 o 
 -11   3   7     4937.38     4826.41     67.02 o 
  -9   3   7    18909.80    18960.51    152.66 o 
  -7   3   7    24275.97    24002.31    172.65 o 
  -5   3   7     2358.99     2426.83     29.58 o 
  -3   3   7    39049.63    39667.07    265.99 o 
  -1   3   7    24576.11    24234.29    173.27 o 
   1   3   7       62.58       64.85      8.74 o 
   3   3   7    17722.94    17141.07    107.38 o 
   5   3   7    18691.54    18236.07    121.14 o 
   7   3   7       36.90       38.30     10.50 o 
   9   3   7     5997.38     6005.72     67.44 o 
  11   3   7     8768.70     9095.69     99.87 o 
  13   3   7      752.75      743.24     35.54 o 
  15   3   7     2317.49     2163.65     63.90 o 
  17   3   7     1796.08     1824.76     68.75 o 
  19   3   7      283.33      247.59     63.78 o 
 -20   4   7      630.44      616.36    126.93 o 
 -18   4   7      343.71      446.27     57.73 o 
 -16   4   7      683.64      626.77     39.79 o 
 -14   4   7     4732.20     4944.14     79.55 o 
 -12   4   7      795.39      813.28     34.72 o 
 -10   4   7     8728.28     8432.13     92.71 o 
  -8   4   7     3880.73     3988.72     52.14 o 
  -6   4   7      432.33      411.91     16.76 o 
  -4   4   7    13907.19    13589.61    102.28 o 
  -2   4   7       98.36      112.83     12.65 o 
   0   4   7      200.39      132.03      8.38 o 
   2   4   7     2206.57     2301.22     27.43 o 
   4   4   7     1351.33     1687.24     22.39 o 
   6   4   7    12544.40    12336.15     88.87 o 
   8   4   7     1577.69     1526.94     32.18 o 
  10   4   7      488.13      611.51     27.29 o 
  12   4   7     5879.82     5982.44     88.50 o 
  14   4   7     3959.15     3989.27     76.52 o 
  16   4   7      240.64      245.71     34.29 o 
  18   4   7      406.46      355.57     78.60 o 
 -19   5   7      859.28     1016.89     85.73 o 
 -17   5   7      421.99      399.89     42.12 o 
 -15   5   7     7226.53     7157.13    110.26 o 
 -13   5   7     2427.08     2468.80     57.05 o 
 -11   5   7     1643.53     1648.87     53.39 o 
  -9   5   7    20490.95    20203.18    173.24 o 
  -7   5   7     5438.36     5411.52     61.36 o 
  -5   5   7     1498.10     1636.96     25.45 o 
  -3   5   7    12115.42    11575.06     93.90 o 
  -1   5   7    10688.29    10926.67    108.95 o 
   1   5   7      393.38      372.46     11.99 o 
   3   5   7    12848.62    12438.23     93.77 o 
   5   5   7    17559.52    18028.24    114.06 o 
   7   5   7     9598.46     9219.93     73.94 o 
   9   5   7     6910.97     6793.36     76.54 o 
  11   5   7     8334.34     8524.56    101.33 o 
  13   5   7     1169.08     1115.23     42.77 o 
  15   5   7     3279.50     3513.06     73.77 o 
  17   5   7     2354.26     2403.51     96.04 o 
  19   5   7       31.53       -3.44     57.75 o 
 -18   6   7      233.81      210.08     55.70 o 
 -16   6   7      668.48      603.61     46.89 o 
 -14   6   7     2521.95     2611.11     70.15 o 
 -12   6   7      702.67      773.82     39.35 o 
 -10   6   7     3817.66     3882.40     64.68 o 
  -8   6   7    10746.78    10595.73     96.35 o 
  -6   6   7     1224.74     1273.41     26.84 o 
  -4   6   7     4317.94     4289.14     47.50 o 
  -2   6   7     5105.62     4795.21    113.66 o 
   0   6   7     1075.86     1134.93     28.55 o 
   2   6   7     4250.52     4082.50     45.45 o 
   4   6   7     4581.58     4607.91     53.66 o 
   6   6   7     4607.99     4618.31     51.76 o 
   8   6   7      963.28     1031.09     28.57 o 
  10   6   7     3742.97     3601.53     59.78 o 
  12   6   7     1782.77     1727.71     46.74 o 
  14   6   7      728.52      658.65     36.35 o 
  16   6   7     1025.96      951.49     47.60 o 
  18   6   7      650.19      570.05     63.52 o 
 -19   7   7      130.17      140.58     61.71 o 
 -17   7   7        0.46      -32.95     32.95 o 
 -15   7   7     7407.51     7440.32    131.68 o 
 -13   7   7     1027.56     1033.10     47.94 o 
 -11   7   7       16.69       11.14     18.13 o 
  -9   7   7    17873.61    17664.94    166.99 o 
  -7   7   7      876.89      987.48     25.26 o 
  -5   7   7       33.17       42.94     10.76 o 
  -3   7   7    18805.03    19104.86    170.40 o 
  -1   7   7     4062.69     4093.70     59.55 o 
   1   7   7     2201.62     2126.82     25.33 o 
   3   7   7     8084.04     7936.78     69.17 o 
   5   7   7     9195.75     8999.95     78.83 o 
   7   7   7     2330.37     2345.62     43.14 o 
   9   7   7     6454.82     6471.95     73.90 o 
  11   7   7     5156.48     5173.86     70.34 o 
  13   7   7      161.49      156.52     23.29 o 
  15   7   7     2516.07     2546.91     79.74 o 
  17   7   7      593.31      616.87     74.32 o 
 -18   8   7       10.27      -12.44     51.78 o 
 -16   8   7      645.50      641.99     81.63 o 
 -14   8   7     2361.64     2455.80     73.09 o 
 -12   8   7      675.20      680.50     40.34 o 
 -10   8   7      506.11      583.99     31.52 o 
  -8   8   7    12114.04    11962.67    122.40 o 
  -6   8   7     3282.05     3356.50     41.73 o 
  -4   8   7     3225.27     3194.26     38.59 o 
  -2   8   7    34474.97    33916.75    298.07 o 
   0   8   7     5988.76     6205.99     74.38 o 
   2   8   7     7031.38     7170.12     70.61 o 
   4   8   7    17232.03    17181.29    118.80 o 
   6   8   7      277.64      327.89     22.32 o 
   8   8   7     4622.06     4767.98     57.57 o 
  10   8   7     4821.64     4905.43     94.91 o 
  12   8   7       65.23       44.01     19.23 o 
  14   8   7      240.14      202.18     38.14 o 
  16   8   7      835.47      839.86     54.46 o 
  18   8   7      228.25      192.41     64.31 o 
 -17   9   7       28.67       19.27     45.78 o 
 -15   9   7     2434.00     2477.24     69.72 o 
 -13   9   7      256.95      206.34     28.07 o 
 -11   9   7       24.80        4.76     19.25 o 
  -9   9   7     8796.13     8849.32    101.46 o 
  -7   9   7      154.09      136.82     18.96 o 
  -5   9   7       93.31       71.65     12.52 o 
  -3   9   7    17853.05    17563.02    145.28 o 
  -1   9   7      210.99      225.15     18.35 o 
   1   9   7     4303.05     4268.86     53.92 o 
   3   9   7     5008.18     5029.01     56.90 o 
   5   9   7      683.71      696.29     22.03 o 
   7   9   7     1222.15     1160.41     29.78 o 
   9   9   7     2544.41     2599.68     54.91 o 
  11   9   7     1914.28     1861.45     48.74 o 
  13   9   7      368.03      305.48     43.53 o 
  15   9   7      452.56      403.14     43.20 o 
  17   9   7      281.54      358.04     51.83 o 
 -18  10   7      122.02      178.30     77.02 o 
 -16  10   7      837.00      879.98     77.50 o 
 -14  10   7     3739.41     3981.94    101.43 o 
 -12  10   7      183.77      151.09     23.84 o 
 -10  10   7      583.22      618.27     30.09 o 
  -8  10   7     6883.62     6893.13     87.19 o 
  -6  10   7     3802.37     3702.33     58.14 o 
  -4  10   7     2932.84     2965.95     47.19 o 
  -2  10   7    23364.13    23139.42    192.88 o 
   0  10   7     2650.52     2712.25     51.90 o 
   2  10   7     4057.20     4062.09     52.67 o 
   4  10   7    23155.74    22740.75    212.30 o 
   6  10   7      163.25      157.74     18.67 o 
   8  10   7     1586.89     1619.34     42.61 o 
  10  10   7     5536.72     5667.59     85.87 o 
  12  10   7      318.93      316.36     31.42 o 
  14  10   7       50.24       23.53     32.02 o 
  16  10   7     1890.69     1900.60     90.83 o 
 -17  11   7       18.71      -18.87    103.85 o 
 -15  11   7      440.30      486.45     58.30 o 
 -13  11   7       33.41      -27.42     40.04 o 
 -11  11   7      175.19      179.24     40.73 o 
  -9  11   7     2716.03     2773.99     82.61 o 
  -7  11   7     1750.48     1689.15     64.24 o 
  -5  11   7        7.23       -4.15     19.06 o 
  -3  11   7     2221.03     2039.14     50.62 o 
  -1  11   7     1701.86     1778.78     49.92 o 
   1  11   7      775.95      754.74     32.54 o 
   3  11   7     3429.13     3438.00     58.29 o 
   5  11   7      527.54      560.93     29.58 o 
   7  11   7      136.71      102.18     25.58 o 
   9  11   7      453.62      490.66     32.67 o 
  11  11   7        2.63       22.17     26.48 o 
  13  11   7      114.90       55.91     31.82 o 
  15  11   7       18.08       41.88     41.57 o 
 -16  12   7     1657.50     1928.42    161.69 o 
 -14  12   7     3095.79     3171.16    155.42 o 
 -12  12   7       22.44      -41.68     41.68 o 
 -10  12   7     1822.64     1722.14    113.24 o 
  -8  12   7    10738.45    10489.70    232.66 o 
  -6  12   7      136.49      196.15     28.06 o 
  -4  12   7     1200.85     1161.48     54.02 o 
  -2  12   7    14865.92    15002.13    160.97 o 
   0  12   7      994.27      989.79     37.66 o 
   2  12   7     2033.87     1945.89     44.58 o 
   4  12   7     8939.50     9091.64    107.38 o 
   6  12   7     1085.66     1029.28     59.65 o 
   8  12   7      263.90      205.57     29.38 o 
  10  12   7     4931.40     4898.44     92.32 o 
  12  12   7      602.26      542.96     42.00 o 
  14  12   7       10.64      -33.87     79.71 o 
 -15  13   7      236.06      209.02     89.04 o 
 -13  13   7        3.73        1.71     55.65 o 
 -11  13   7      508.95      397.03     72.53 o 
  -9  13   7      418.95      563.13     58.33 o 
  -7  13   7     1103.26     1043.73     80.86 o 
  -5  13   7       44.29       50.41     27.91 o 
  -3  13   7       76.44       85.72     25.45 o 
  -1  13   7     1909.24     1999.56     64.58 o 
   1  13   7       42.95       41.28     21.43 o 
   3  13   7      464.00      498.93     31.37 o 
   5  13   7      867.62      858.27     40.70 o 
   7  13   7      278.98      247.84     41.87 o 
   9  13   7      171.42      113.00     49.20 o 
  11  13   7        1.01       75.70     44.39 o 
  13  13   7        8.34        6.49     72.77 o 
  15  13   7      154.64      276.04    129.78 o 
 -14  14   7     2411.63     2552.14    173.49 o 
 -12  14   7      207.69      148.42     61.39 o 
 -10  14   7     4035.72     3848.42    149.42 o 
  -8  14   7     3947.88     3902.28    124.72 o 
  -6  14   7      674.74      692.04     68.38 o 
  -4  14   7     2362.17     2427.49     94.60 o 
  -2  14   7     6095.90     6041.86    139.47 o 
   0  14   7      656.97      566.04     56.30 o 
   2  14   7      722.23      751.21     46.80 o 
   4  14   7     9057.29     9065.04    154.12 o 
   6  14   7      644.11      646.51     54.68 o 
   8  14   7      178.35      153.05     42.96 o 
  10  14   7     5916.73     6045.68    194.54 o 
  12  14   7      604.20      638.21    106.64 o 
  14  14   7      143.59      199.25     94.94 o 
 -13  15   7      156.43      171.33     79.65 o 
 -11  15   7      146.38        9.56     93.78 o 
  -9  15   7     1015.50     1212.80    133.63 o 
  -7  15   7       29.92       47.47     42.05 o 
  -5  15   7       64.85        5.63     31.04 o 
  -3  15   7      818.79      828.65     54.22 o 
  -1  15   7      389.45      398.17     46.29 o 
   1  15   7        0.88       -2.21     30.68 o 
   3  15   7     1093.51     1052.96     55.24 o 
   5  15   7        5.02       32.69     34.47 o 
   7  15   7       92.68       51.55     43.19 o 
   9  15   7      392.42      567.39    106.07 o 
  11  15   7        0.59       -5.15     71.70 o 
  13  15   7       91.19      115.69     88.10 o 
 -12  16   7      160.14      141.49     78.89 o 
 -10  16   7     1733.43     1695.90    211.56 o 
  -8  16   7     2488.40     2714.40    109.83 o 
  -6  16   7      363.24      311.08     51.36 o 
  -4  16   7     1793.13     1906.80     91.16 o 
  -2  16   7     3521.16     3574.23    198.13 o 
   0  16   7     1351.48     1415.68     94.10 o 
   2  16   7      604.15      567.31     70.05 o 
   4  16   7     4102.05     4107.87    125.01 o 
   6  16   7     2496.24     2580.65    116.87 o 
   8  16   7      349.10      499.20     89.79 o 
  10  16   7     2252.95     1935.26    151.15 o 
 -11  17   7      150.33      238.38    106.18 o 
  -9  17   7       96.22       36.01     97.44 o 
  -7  17   7      393.87      389.65     72.74 o 
  -5  17   7      233.08      208.90     48.37 o 
  -3  17   7      497.91      544.18     75.57 o 
  -1  17   7      358.03      375.11     76.87 o 
   1  17   7        0.80      -48.94     55.84 o 
   3  17   7      670.06      473.90     79.27 o 
   5  17   7      294.31      567.33    160.09 o 
   7  17   7      160.68       45.91    161.11 o 
   9  17   7      616.31      722.59    145.65 o 
  -8  18   7     2187.76     2164.19    188.77 o 
  -6  18   7      228.66      265.29     88.24 o 
  -4  18   7     2146.46     2215.73    165.35 o 
  -2  18   7     1581.40     1767.93    151.76 o 
   0  18   7      695.73      555.13    154.39 o 
   2  18   7     1362.68     1838.09    232.71 o 
   4  18   7      730.99      479.86    150.94 o 
   6  18   7      735.72      707.49    182.26 o 
   8  18   7      636.26      602.15    107.71 o 
  -7  19   7      364.93      431.05     78.81 o 
  -5  19   7        0.06      -24.73     72.32 o 
  -3  19   7     1269.80     1312.64    143.40 o 
  -1  19   7      842.88      818.35    185.72 o 
   1  19   7        3.91      -34.17    116.15 o 
   3  19   7     1221.20     1190.40    211.56 o 
   5  19   7      163.64      160.09    144.63 o 
  -2  20   7      966.49      982.72    136.30 o 
   0  20   7      334.58      162.53    147.68 o 
 -18   0   8      300.87      382.57     77.17 o 
 -16   0   8     2778.27     2782.93    130.13 o 
 -14   0   8     7192.52     6991.04    106.18 o 
 -12   0   8        2.54      -17.46     17.46 o 
 -10   0   8     1005.71     1058.68     32.62 o 
  -8   0   8    19848.93    19386.36    176.29 o 
  -6   0   8     6600.37     6271.92     85.60 o 
  -4   0   8      986.08     1045.81     49.92 o 
  -2   0   8    68686.66    69967.09    565.92 o 
   0   0   8    20560.27    20539.64    179.92 o 
   2   0   8      710.23      776.26     22.09 o 
   4   0   8   128367.87   127915.62    920.27 o 
   6   0   8     5287.29     5350.98     67.85 o 
   8   0   8        4.68      -14.85     15.65 o 
  10   0   8    27253.03    26804.17    297.66 o 
  12   0   8      275.78      185.17     34.98 o 
  14   0   8       16.28       13.63     35.64 o 
  16   0   8     1879.33     2050.83    137.29 o 
  18   0   8      256.35      146.06     70.88 o 
 -19   1   8       15.54       58.14     44.49 o 
 -17   1   8       89.51       82.73     25.74 o 
 -15   1   8      260.99      275.84     25.96 o 
 -13   1   8        1.03      -15.86     15.86 o 
 -11   1   8       51.04       40.42     14.35 o 
  -9   1   8     1813.69     1845.79     32.93 o 
  -7   1   8      322.50      391.10     14.78 o 
  -5   1   8       96.94      105.83      8.92 o 
  -3   1   8     2149.06     2070.66     23.98 o 
  -1   1   8     2570.76     3142.43     28.62 o 
   1   1   8      472.36      535.87     11.91 o 
   3   1   8     1565.38     1615.52     22.84 o 
   5   1   8     1026.01     1112.44     28.93 o 
   7   1   8        2.38       -9.95      9.95 o 
   9   1   8      166.40      190.95     18.11 o 
  11   1   8      407.75      442.94     26.05 o 
  13   1   8      283.86      243.67     26.87 o 
  15   1   8       80.11       35.66     28.43 o 
  17   1   8        6.07       19.62     34.98 o 
  19   1   8       76.08       71.42     56.97 o 
 -20   2   8     2094.24     2235.02     99.10 o 
 -18   2   8      325.26      360.58     41.10 o 
 -16   2   8     1892.99     1935.24     54.11 o 
 -14   2   8     6881.04     6791.59     86.35 o 
 -12   2   8     1292.61     1355.15     43.04 o 
 -10   2   8     3239.15     3343.22     50.57 o 
  -8   2   8    20843.83    20428.89    154.17 o 
  -6   2   8     8544.77     8405.35     70.44 o 
  -4   2   8      976.95      997.43     19.49 o 
  -2   2   8    53610.10    53672.72    327.83 o 
   0   2   8    27086.07    27095.63    169.13 o 
   2   2   8     2903.87     3242.59     30.40 o 
   4   2   8    43126.06    42810.23    236.13 o 
   6   2   8    14721.30    14852.72    103.84 o 
   8   2   8     1780.40     1722.54     33.85 o 
  10   2   8    20457.40    20202.22    167.07 o 
  12   2   8     2682.74     2758.25     54.45 o 
  14   2   8      131.24       85.63     24.53 o 
  16   2   8     4687.47     4689.82     98.31 o 
  18   2   8      735.19      770.05     74.06 o 
 -19   3   8       68.83      107.93     47.26 o 
 -17   3   8      633.72      644.37     39.61 o 
 -15   3   8      771.76      734.78     36.24 o 
 -13   3   8      670.86      710.85     35.49 o 
 -11   3   8     1113.81     1085.16     33.42 o 
  -9   3   8     7428.78     7187.01     83.86 o 
  -7   3   8     1887.08     2018.12     31.66 o 
  -5   3   8      405.16      460.93     13.65 o 
  -3   3   8     9519.84     9134.43     76.34 o 
  -1   3   8        7.73       -2.77      7.31 o 
   1   3   8      865.81      958.92     19.61 o 
   3   3   8     3022.43     3038.10     30.34 o 
   5   3   8      258.97      288.06     13.00 o 
   7   3   8    10135.79     9892.76     84.56 o 
   9   3   8      882.73      840.62     28.02 o 
  11   3   8      153.32      153.15     20.93 o 
  13   3   8     4143.07     4245.50     72.52 o 
  15   3   8     1355.81     1290.70     59.97 o 
  17   3   8      388.32      419.57     45.80 o 
  19   3   8      114.69       97.81     58.09 o 
 -20   4   8     1310.76     1454.14     94.34 o 
 -18   4   8     1039.16     1070.83     63.65 o 
 -16   4   8     2082.18     2242.62     68.33 o 
 -14   4   8     7739.85     7725.05    106.72 o 
 -12   4   8     5576.06     5303.39     99.10 o 
 -10   4   8     8880.03     8448.05     93.23 o 
  -8   4   8    18715.79    18426.80    163.73 o 
  -6   4   8     4891.86     4912.52     50.18 o 
  -4   4   8    21523.96    21105.36    144.13 o 
  -2   4   8    29651.58    29773.24    223.38 o 
   0   4   8     8799.88     8400.75     74.35 o 
   2   4   8     4429.67     4228.14     41.33 o 
   4   4   8    11392.13    11326.62     78.79 o 
   6   4   8    12137.37    12058.45     88.52 o 
   8   4   8       15.60        7.89     12.01 o 
  10   4   8     3394.55     3423.79     54.00 o 
  12   4   8     6519.23     6693.99     90.63 o 
  14   4   8       22.53        0.09     23.45 o 
  16   4   8     2239.66     2178.93     71.48 o 
  18   4   8     2394.63     2354.11    118.70 o 
 -19   5   8      119.32      107.53     55.75 o 
 -17   5   8      556.64      554.95     44.90 o 
 -15   5   8     3425.65     3316.73     82.88 o 
 -13   5   8     1623.57     1666.55     60.85 o 
 -11   5   8     4358.97     4313.06     68.79 o 
  -9   5   8    16290.17    15871.62    151.84 o 
  -7   5   8      733.56      814.95     23.35 o 
  -5   5   8      956.43      918.37     21.16 o 
  -3   5   8    27115.70    26901.93    198.15 o 
  -1   5   8       17.01       14.89     10.43 o 
   1   5   8       37.90       44.13      8.35 o 
   3   5   8     4697.05     4608.45     44.72 o 
   5   5   8      245.49      289.00     12.95 o 
   7   5   8     2184.01     2179.35     40.49 o 
   9   5   8      809.35      851.10     28.87 o 
  11   5   8     1922.74     1895.22     51.95 o 
  13   5   8     1346.18     1528.48     47.95 o 
  15   5   8      851.01      819.33     42.44 o 
  17   5   8     1415.82     1410.29     80.79 o 
  19   5   8      102.65       66.17     59.37 o 
 -18   6   8      259.46      229.70     48.74 o 
 -16   6   8      656.84      663.84     46.91 o 
 -14   6   8     4815.32     4347.64     86.90 o 
 -12   6   8     1772.44     1775.12     61.49 o 
 -10   6   8     3506.52     3413.39     62.82 o 
  -8   6   8    11415.53    11228.33    115.33 o 
  -6   6   8     5551.22     5347.85     64.84 o 
  -4   6   8    14022.13    13888.49    110.01 o 
  -2   6   8     7176.98     7047.14     83.18 o 
   0   6   8     6268.53     6062.93     67.24 o 
   2   6   8     5486.84     5535.95     57.59 o 
   4   6   8     4759.50     4943.95     49.34 o 
   6   6   8     8667.12     8522.79     81.36 o 
   8   6   8        7.18      -12.91     12.91 o 
  10   6   8     2800.60     2829.53     63.95 o 
  12   6   8     9123.50     9294.44    111.99 o 
  14   6   8       49.99       18.83     24.62 o 
  16   6   8     1238.51     1205.11     72.10 o 
  18   6   8     2106.28     2005.12    126.82 o 
 -19   7   8      278.55      249.44     71.02 o 
 -17   7   8       40.98       62.08     36.65 o 
 -15   7   8     2479.13     2493.58     78.08 o 
 -13   7   8     1674.61     1799.48     61.47 o 
 -11   7   8      217.28      244.33     29.44 o 
  -9   7   8     2595.32     2786.96     58.71 o 
  -7   7   8     9037.25     8739.71    100.02 o 
  -5   7   8     1048.29     1065.53     26.55 o 
  -3   7   8     9826.54     9676.02     92.26 o 
  -1   7   8    14834.62    14548.61    149.22 o 
   1   7   8     4753.19     4778.38     47.04 o 
   3   7   8    10272.25    10229.67     87.18 o 
   5   7   8     8330.04     8414.64     76.76 o 
   7   7   8      579.41      647.99     26.12 o 
   9   7   8     3592.90     3822.74     60.24 o 
  11   7   8     4085.72     4039.70     69.47 o 
  13   7   8       17.39       -1.23     22.61 o 
  15   7   8      786.35      707.01     40.80 o 
  17   7   8      737.71      749.32     76.64 o 
 -18   8   8      142.76      128.55     57.57 o 
 -16   8   8      225.67      212.89     53.75 o 
 -14   8   8      697.68      692.35     51.31 o 
 -12   8   8     1343.63     1392.63     55.87 o 
 -10   8   8     1824.33     1893.78     51.67 o 
  -8   8   8     8994.99     8893.08    123.89 o 
  -6   8   8     2501.98     2555.89     44.70 o 
  -4   8   8     1654.54     1683.45     28.72 o 
  -2   8   8    13425.89    13374.36    170.67 o 
   0   8   8     3329.46     3459.46     53.19 o 
   2   8   8      647.37      662.55     21.65 o 
   4   8   8     2505.17     2496.68     39.24 o 
   6   8   8     7602.18     7453.36     82.19 o 
   8   8   8      194.31      201.18     20.86 o 
  10   8   8     1347.48     1380.89     40.14 o 
  12   8   8     6138.99     6113.14     81.86 o 
  14   8   8       41.74       45.08     30.43 o 
  16   8   8      482.71      369.35     51.03 o 
 -17   9   8      383.86      313.24     67.41 o 
 -15   9   8      880.02      926.70     59.56 o 
 -13   9   8     1765.37     1911.20     69.46 o 
 -11   9   8       25.31       -0.32     30.20 o 
  -9   9   8     1191.62     1363.41     45.37 o 
  -7   9   8     7788.42     7507.64     90.93 o 
  -5   9   8     2987.22     2872.56     46.50 o 
  -3   9   8      798.53      788.87     28.06 o 
  -1   9   8    24528.32    24034.16    213.47 o 
   1   9   8      890.64      935.55     22.42 o 
   3   9   8     6754.77     6738.88     76.31 o 
   5   9   8    24080.96    23538.72    185.05 o 
   7   9   8       33.03       -4.71     14.82 o 
   9   9   8     5817.56     5897.64     79.13 o 
  11   9   8     5052.08     5137.93     83.55 o 
  13   9   8        5.75      -27.01     27.01 o 
  15   9   8      611.53      595.87     51.41 o 
  17   9   8      876.40      920.11     67.54 o 
 -16  10   8       82.03       66.23     52.97 o 
 -14  10   8     1072.12     1119.15     55.54 o 
 -12  10   8        6.88       -0.87     25.31 o 
 -10  10   8      394.85      418.27     29.47 o 
  -8  10   8     2415.60     2491.11     53.98 o 
  -6  10   8     1065.93     1051.17     35.16 o 
  -4  10   8     2712.27     2629.39     47.41 o 
  -2  10   8     2113.81     2076.39     46.61 o 
   0  10   8     1547.26     1524.49     32.91 o 
   2  10   8     2989.03     2996.27     45.23 o 
   4  10   8     1361.38     1367.08     32.48 o 
   6  10   8     2003.41     2012.34     41.62 o 
   8  10   8      438.50      444.47     29.42 o 
  10  10   8      375.42      428.87     33.97 o 
  12  10   8     1054.65     1017.17     52.22 o 
  14  10   8      149.50       86.54     33.03 o 
  16  10   8       24.34       36.66     38.61 o 
 -17  11   8      243.20      337.66     83.55 o 
 -15  11   8     1534.25     1644.70     96.23 o 
 -13  11   8     5856.38     6172.07    182.20 o 
 -11  11   8     1025.33     1061.18     67.82 o 
  -9  11   8     1872.17     2102.42     74.39 o 
  -7  11   8    10076.76     9776.14    125.74 o 
  -5  11   8      164.99      208.52     22.34 o 
  -3  11   8     2484.79     2407.41     47.44 o 
  -1  11   8    16364.47    16016.29    181.92 o 
   1  11   8      174.24      191.35     21.09 o 
   3  11   8     3689.85     3694.14     65.42 o 
   5  11   8    11318.04    11468.80    127.83 o 
   7  11   8       90.44       70.81     21.72 o 
   9  11   8     1696.68     1603.28     45.88 o 
  11  11   8     2956.26     2938.55     89.09 o 
  13  11   8       83.49       60.47     38.90 o 
  15  11   8      164.25       81.42     46.23 o 
 -16  12   8      158.32      191.50     83.35 o 
 -14  12   8       34.45       93.19     54.68 o 
 -12  12   8      158.06      205.18     49.34 o 
 -10  12   8      121.88      137.87     39.46 o 
  -8  12   8        0.79      -11.41     27.18 o 
  -6  12   8       40.65       29.18     24.59 o 
  -4  12   8      123.38      136.27     24.34 o 
  -2  12   8     1385.49     1260.32     39.43 o 
   0  12   8     1738.58     1762.86     54.30 o 
   2  12   8       66.10       59.53     19.25 o 
   4  12   8     2841.94     2873.29     59.61 o 
   6  12   8      693.11      689.96     35.81 o 
   8  12   8        0.28      -22.77     22.77 o 
  10  12   8      362.74      371.60     43.23 o 
  12  12   8        4.94        8.27     36.96 o 
  14  12   8        6.03       15.43     50.24 o 
 -15  13   8     1910.26     2046.10    164.59 o 
 -13  13   8     4135.03     4672.46    225.53 o 
 -11  13   8       80.19      139.82     58.47 o 
  -9  13   8     3015.95     3307.14    111.70 o 
  -7  13   8     7399.77     7450.18    150.85 o 
  -5  13   8      232.09      126.71     39.25 o 
  -3  13   8     3533.08     3527.11     83.87 o 
  -1  13   8     9430.07     9590.43    142.69 o 
   1  13   8      115.18      104.18     25.39 o 
   3  13   8     1903.95     1933.75     54.30 o 
   5  13   8     7612.32     7651.45    114.12 o 
   7  13   8       32.99      -22.20     26.63 o 
   9  13   8      755.95      736.39     49.72 o 
  11  13   8     5225.00     5199.31    159.55 o 
  13  13   8      249.74      118.52     68.29 o 
 -14  14   8       42.90      -54.10     72.78 o 
 -12  14   8      608.24      705.51    116.99 o 
 -10  14   8      148.45      119.78     55.85 o 
  -8  14   8       90.86      168.45     46.97 o 
  -6  14   8      384.63      470.24     85.32 o 
  -4  14   8      357.46      382.02     75.46 o 
  -2  14   8      139.13      171.49     35.89 o 
   0  14   8        0.32       10.82     32.14 o 
   2  14   8      112.79      155.37     42.51 o 
   4  14   8      219.93      252.03     29.71 o 
   6  14   8       67.93       83.77     37.90 o 
   8  14   8       99.97       76.31     42.51 o 
  10  14   8      189.09      140.11     55.65 o 
  12  14   8      126.56      275.63     86.63 o 
 -13  15   8     2547.39     2570.37    177.28 o 
 -11  15   8       13.44      -68.12     68.12 o 
  -9  15   8     3243.46     3258.56    139.16 o 
  -7  15   8     3966.71     4124.97    232.72 o 
  -5  15   8        0.28       -9.89     43.62 o 
  -3  15   8     2708.24     2748.69    110.77 o 
  -1  15   8     5620.28     5605.44    180.49 o 
   1  15   8        0.79      -38.88     38.88 o 
   3  15   8     1200.52     1123.92     86.00 o 
   5  15   8     5090.55     4941.59    129.38 o 
   7  15   8      722.54      641.28     66.59 o 
   9  15   8      423.25      332.37     70.73 o 
  11  15   8     1765.76     1836.99    149.65 o 
 -12  16   8      441.64      457.32    106.68 o 
 -10  16   8       22.47       61.84     98.25 o 
  -8  16   8       61.93       15.99     64.64 o 
  -6  16   8      568.04      548.29     70.20 o 
  -4  16   8       12.53      -10.40     40.01 o 
  -2  16   8      328.57      472.44     96.59 o 
   0  16   8      630.12      655.15     68.04 o 
   2  16   8      203.53      242.34     51.47 o 
   4  16   8        2.07        8.58     68.55 o 
   6  16   8      308.51      430.28     68.52 o 
   8  16   8      671.16      515.95     97.74 o 
  10  16   8       67.95      183.17     81.56 o 
  -9  17   8     2067.13     1982.11    227.83 o 
  -7  17   8     2502.72     2456.60    136.37 o 
  -5  17   8       85.05       91.18     49.22 o 
  -3  17   8     2828.84     3083.72    156.28 o 
  -1  17   8     1823.72     1913.02    136.52 o 
   1  17   8      236.66      233.18     88.39 o 
   3  17   8     1894.38     1941.96    201.69 o 
   5  17   8     1500.23     1699.76    230.47 o 
   7  17   8      389.44      539.47    160.90 o 
   9  17   8      833.53      715.40    258.04 o 
  -8  18   8      225.04      195.94     90.58 o 
  -6  18   8      651.85      556.68    109.49 o 
  -4  18   8       10.26      101.77     72.34 o 
  -2  18   8      569.37      474.21    156.12 o 
   0  18   8     1081.35      793.33    177.38 o 
   2  18   8       34.06      -23.60    107.81 o 
   4  18   8      698.74      317.54    134.66 o 
   6  18   8      329.39      393.41    155.82 o 
  -5  19   8      126.42      110.79     80.65 o 
  -3  19   8     2042.43     2614.28    186.00 o 
  -1  19   8     1045.87     1095.96    137.90 o 
   1  19   8      367.25      273.19    145.44 o 
   3  19   8      965.92      903.58    201.79 o 
   5  19   8      578.06      258.95    154.39 o 
 -19   1   9     3531.95     3372.70    167.09 o 
 -17   1   9       57.05       61.45     22.60 o 
 -15   1   9     2296.81     2436.18     56.04 o 
 -13   1   9    11507.65    11664.18    117.11 o 
 -11   1   9      596.73      604.45     25.27 o 
  -9   1   9     2126.62     2133.61     34.81 o 
  -7   1   9    18401.71    17750.08    124.95 o 
  -5   1   9      153.03      214.81     10.49 o 
  -3   1   9      168.60      169.33      8.83 o 
  -1   1   9    50886.83    51469.71    281.10 o 
   1   1   9     4776.16     4655.13     40.19 o 
   3   1   9     1349.70     1441.18     20.74 o 
   5   1   9    77159.75    77689.12    421.14 o 
   7   1   9     5609.19     5524.73     60.36 o 
   9   1   9     2166.74     2142.41     41.33 o 
  11   1   9    21152.46    21098.27    192.69 o 
  13   1   9      294.52      280.64     30.28 o 
  15   1   9      992.23      787.65     59.94 o 
  17   1   9     3352.12     3477.22    123.58 o 
  19   1   9      234.38      242.49     68.10 o 
 -20   2   9       24.72      -40.68    107.00 o 
 -18   2   9       11.08       46.52     31.61 o 
 -16   2   9        0.22      -17.04     23.43 o 
 -14   2   9       16.39       -0.90     18.66 o 
 -12   2   9     2075.35     1986.73     44.00 o 
 -10   2   9       23.67       44.19     14.29 o 
  -8   2   9      216.19      231.88     15.54 o 
  -6   2   9     5725.59     5539.57     56.36 o 
  -4   2   9      231.94      299.47     12.36 o 
  -2   2   9     4749.79     5118.82     43.90 o 
   0   2   9     2491.03     2528.47     29.16 o 
   2   2   9      843.35      718.73     15.15 o 
   4   2   9       37.55       59.82      8.63 o 
   6   2   9      732.57      834.46     21.36 o 
   8   2   9      758.13      708.96     25.35 o 
  10   2   9      728.84      819.09     30.02 o 
  12   2   9     1070.04     1130.08     38.97 o 
  14   2   9        5.17      -11.60     23.19 o 
  16   2   9        8.53       90.05     33.97 o 
  18   2   9      614.51      749.79     75.84 o 
 -19   3   9     2567.30     2929.96    109.38 o 
 -17   3   9      270.82      292.20     36.36 o 
 -15   3   9     2009.80     1965.00     52.98 o 
 -13   3   9     8320.76     8293.89     99.86 o 
 -11   3   9       99.19       75.30     17.11 o 
  -9   3   9     6160.98     6138.94     72.83 o 
  -7   3   9    25484.17    24822.90    181.72 o 
  -5   3   9      215.23      220.75     14.03 o 
  -3   3   9     9311.13     9101.14     81.02 o 
  -1   3   9    33460.93    33166.93    227.66 o 
   1   3   9     2868.11     2867.34     36.82 o 
   3   3   9     3702.87     3636.79     34.77 o 
   5   3   9    12530.77    12502.87     90.73 o 
   7   3   9     1925.83     1888.09     40.25 o 
   9   3   9     1831.35     1786.55     40.41 o 
  11   3   9    11656.81    11400.87    119.27 o 
  13   3   9     2053.82     2125.04     56.81 o 
  15   3   9        1.08      -25.07     25.07 o 
  17   3   9     2494.15     2586.76    134.78 o 
  19   3   9      829.70      757.07     92.66 o 
 -20   4   9      189.14      235.50     58.98 o 
 -18   4   9      331.43      301.14     49.11 o 
 -16   4   9        0.14       20.48     22.46 o 
 -14   4   9      813.22      906.20     40.11 o 
 -12   4   9     2380.60     2498.91     51.23 o 
 -10   4   9       21.12       50.40     15.88 o 
  -8   4   9     5369.25     5334.45     63.27 o 
  -6   4   9     8589.71     8621.30     78.34 o 
  -4   4   9     4985.74     4913.77     48.68 o 
  -2   4   9     3613.07     3301.56     41.98 o 
   0   4   9     4963.67     5005.78     56.12 o 
   2   4   9    11688.03    11792.80     89.35 o 
   4   4   9      375.25      410.59     15.12 o 
   6   4   9     1133.10     1151.33     24.10 o 
   8   4   9       18.87        3.32     13.86 o 
  10   4   9      370.39      430.53     24.86 o 
  12   4   9     1961.51     1930.12     53.03 o 
  14   4   9      133.49       73.62     24.67 o 
  16   4   9       11.63       20.61     31.51 o 
  18   4   9     2049.39     2221.55    131.01 o 
 -19   5   9      811.49     1032.88    110.81 o 
 -17   5   9      558.86      558.46     48.32 o 
 -15   5   9     1006.90     1114.22     56.00 o 
 -13   5   9     4643.80     4719.84     83.73 o 
 -11   5   9     3514.04     3414.81     64.94 o 
  -9   5   9     8970.19     8517.00     92.65 o 
  -7   5   9    12670.94    12442.26    109.44 o 
  -5   5   9     5812.37     5752.60     63.04 o 
  -3   5   9    28762.39    28403.10    210.23 o 
  -1   5   9    16062.35    16105.93    134.80 o 
   1   5   9     1320.52     1297.79     24.86 o 
   3   5   9    14827.64    14867.89    109.91 o 
   5   5   9     8861.16     8673.00     74.58 o 
   7   5   9     2817.76     2791.64     41.28 o 
   9   5   9     2025.76     2055.35     41.98 o 
  11   5   9     2304.11     2384.77     56.63 o 
  13   5   9     5044.47     5233.23     83.83 o 
  15   5   9      349.60      315.61     34.61 o 
  17   5   9     1225.06     1281.56    103.36 o 
 -18   6   9      472.95      492.37     61.20 o 
 -16   6   9       61.95      110.37     34.18 o 
 -14   6   9     1892.05     1792.53     63.74 o 
 -12   6   9     2188.70     2380.01     58.69 o 
 -10   6   9       31.93       50.11     18.74 o 
  -8   6   9     7498.57     7407.99     88.48 o 
  -6   6   9     7943.03     7867.68     79.11 o 
  -4   6   9       26.23       31.66     12.62 o 
  -2   6   9    13255.02    12579.72    123.77 o 
   0   6   9     7806.01     7679.08     72.20 o 
   2   6   9       82.03       98.47     11.83 o 
   4   6   9     3042.74     3033.48     37.87 o 
   6   6   9     6115.09     6290.79     68.61 o 
   8   6   9      639.98      522.51     22.86 o 
  10   6   9      787.05      809.81     33.68 o 
  12   6   9     5767.90     5867.78    104.14 o 
  14   6   9       35.78        0.53     24.55 o 
  16   6   9      303.79      273.99     46.39 o 
  18   6   9     1210.84     1270.86    110.83 o 
 -19   7   9       27.35      -40.98     50.78 o 
 -17   7   9      104.99      122.29     44.96 o 
 -15   7   9     1920.00     1932.69     75.39 o 
 -13   7   9      400.42      377.09     36.77 o 
 -11   7   9     1908.49     1970.91     52.07 o 
  -9   7   9     4994.70     4751.79     73.14 o 
  -7   7   9     3828.66     3821.65     61.30 o 
  -5   7   9     5458.27     5334.38     63.62 o 
  -3   7   9    13714.31    13304.79    119.66 o 
  -1   7   9     3549.69     3684.21     61.94 o 
   1   7   9     2882.38     2723.32     34.21 o 
   3   7   9    14174.77    13772.38    111.04 o 
   5   7   9     1205.13     1352.69     31.51 o 
   7   7   9     4515.29     4268.52     67.05 o 
   9   7   9      850.66      785.84     31.66 o 
  11   7   9      471.31      517.66     31.90 o 
  13   7   9     2936.90     2921.96     65.21 o 
  15   7   9      122.76       97.55     34.68 o 
  17   7   9     1162.56     1026.73     84.30 o 
 -18   8   9      293.14      320.77     68.08 o 
 -16   8   9      262.63      146.91     41.18 o 
 -14   8   9     4113.54     4013.92     99.32 o 
 -12   8   9      431.03      517.96     37.84 o 
 -10   8   9       66.33       84.50     20.32 o 
  -8   8   9     2719.81     2839.78     64.80 o 
  -6   8   9     2045.84     2067.64     58.23 o 
  -4   8   9      672.23      733.08     22.43 o 
  -2   8   9     6275.02     6417.29     86.62 o 
   0   8   9    10938.88    10468.39    123.48 o 
   2   8   9     2702.39     2712.09     40.18 o 
   4   8   9     9056.24     9064.03     98.06 o 
   6   8   9     9686.57     9830.99    106.34 o 
   8   8   9      146.83      132.56     21.27 o 
  10   8   9     6233.98     6299.16     95.59 o 
  12   8   9     3224.35     3246.54     64.41 o 
  14   8   9        0.03      -14.08     24.43 o 
  16   8   9     1114.30     1006.49     81.65 o 
 -17   9   9      161.24      106.20     55.94 o 
 -15   9   9     1073.78      765.36     79.47 o 
 -13   9   9        2.13      -18.55     32.65 o 
 -11   9   9     1362.96     1422.72     60.99 o 
  -9   9   9     1846.13     1862.62     52.70 o 
  -7   9   9     1342.61     1346.80     52.89 o 
  -5   9   9     1158.71     1161.41     32.10 o 
  -3   9   9     4329.65     4335.63     68.64 o 
  -1   9   9     4744.50     4675.63     70.97 o 
   1   9   9     1280.39     1274.77     35.33 o 
   3   9   9     3007.43     2919.01     49.24 o 
   5   9   9     1693.84     1686.78     41.23 o 
   7   9   9     1265.29     1288.19     36.13 o 
   9   9   9      720.76      807.07     32.38 o 
  11   9   9     1558.40     1641.84     44.93 o 
  13   9   9     1169.44     1096.41     50.67 o 
  15   9   9      140.94       97.02     38.24 o 
  17   9   9      534.41      493.09     68.43 o 
 -16  10   9      498.27      501.33     74.26 o 
 -14  10   9     4326.38     4592.18    110.07 o 
 -12  10   9     1757.50     1864.50     73.11 o 
 -10  10   9      118.51      115.83     27.88 o 
  -8  10   9     6441.49     6693.36    122.93 o 
  -6  10   9     2568.20     2483.10     47.00 o 
  -4  10   9      382.95      352.22     22.49 o 
  -2  10   9     5050.02     4997.39     76.38 o 
   0  10   9     8534.74     8130.30    106.59 o 
   2  10   9      660.54      731.01     28.45 o 
   4  10   9    12413.44    12460.85    124.60 o 
   6  10   9     9209.43     9013.09    101.77 o 
   8  10   9      691.55      735.97     30.89 o 
  10  10   9     7431.38     7638.27    117.83 o 
  12  10   9     1053.21      970.39     58.84 o 
  14  10   9        0.31       15.48     47.89 o 
  16  10   9     1754.65     1593.44    150.42 o 
 -15  11   9      179.03       91.11     58.66 o 
 -13  11   9      200.54      278.20     53.33 o 
 -11  11   9      205.69      154.66     30.30 o 
  -9  11   9      589.97      548.05     32.35 o 
  -7  11   9        0.49       14.25     18.47 o 
  -5  11   9      186.21      208.36     20.50 o 
  -3  11   9     1101.69     1071.19     36.51 o 
  -1  11   9      212.47      197.32     25.52 o 
   1  11   9      745.34      723.33     28.05 o 
   3  11   9      320.84      266.01     20.97 o 
   5  11   9     1290.95     1332.58     51.29 o 
   7  11   9      488.90      555.36     36.57 o 
   9  11   9      375.96      305.64     34.08 o 
  11  11   9      800.86      766.82     49.75 o 
  13  11   9      318.20      294.37     51.58 o 
  15  11   9       92.88      139.17     52.01 o 
 -16  12   9       20.26      -39.27    101.00 o 
 -14  12   9     3008.44     3360.44    140.60 o 
 -12  12   9     4306.06     4310.40    128.31 o 
 -10  12   9     1245.38     1345.73     73.65 o 
  -8  12   9     6366.65     6165.36    126.33 o 
  -6  12   9     5311.22     5059.37    100.20 o 
  -4  12   9      381.25      393.00     31.21 o 
  -2  12   9     8032.37     7689.36    162.86 o 
   0  12   9     3750.56     3731.42     74.93 o 
   2  12   9      257.28      350.17     34.62 o 
   4  12   9     7213.99     7143.27    100.47 o 
   6  12   9     3557.97     3440.68     72.74 o 
   8  12   9      308.69      198.06     31.44 o 
  10  12   9     3951.07     3784.70    104.01 o 
  12  12   9     1563.38     1664.83    108.65 o 
  14  12   9      453.10      442.85     55.02 o 
 -15  13   9       85.62       25.47     82.38 o 
 -13  13   9       65.91       71.73     82.47 o 
 -11  13   9      872.51      764.12     73.36 o 
  -9  13   9        0.77        7.58     36.14 o 
  -7  13   9      114.43      186.95     36.41 o 
  -5  13   9      400.01      438.64     61.54 o 
  -3  13   9      457.49      428.20     39.10 o 
  -1  13   9       11.95        4.12     24.61 o 
   1  13   9      142.20      121.47     27.56 o 
   3  13   9        9.88      -21.93     21.93 o 
   5  13   9      626.22      650.76     47.48 o 
   7  13   9      280.02      240.19     32.08 o 
   9  13   9      231.55      170.80     40.23 o 
  11  13   9      246.84      294.48     50.35 o 
  13  13   9        6.65      117.40     80.08 o 
 -14  14   9     1988.36     2308.14    174.78 o 
 -12  14   9     1923.27     1798.81    337.27 o 
 -10  14   9       14.61       -3.31     52.63 o 
  -8  14   9     5926.85     5788.61    185.10 o 
  -6  14   9     2998.96     2797.12    113.42 o 
  -4  14   9      110.37      122.92     43.03 o 
  -2  14   9     6834.33     6658.47    148.92 o 
   0  14   9     3831.08     3994.01     89.80 o 
   2  14   9        0.71      -25.41     25.41 o 
   4  14   9     2733.76     2841.74     83.34 o 
   6  14   9     1870.61     1969.43     68.21 o 
   8  14   9        6.47      -13.16     42.88 o 
  10  14   9     1510.46     1764.97    118.64 o 
  12  14   9     1417.39     1308.53    136.43 o 
 -13  15   9       12.68      -67.47     75.95 o 
 -11  15   9      566.72      576.11    115.94 o 
  -9  15   9       83.78      109.17     77.65 o 
  -7  15   9       20.65      102.12     58.89 o 
  -5  15   9      939.37      856.86     91.42 o 
  -3  15   9      341.58      475.83     62.36 o 
  -1  15   9       13.56       60.66     36.00 o 
   1  15   9      228.53      190.08     43.72 o 
   3  15   9      271.11      257.50     47.29 o 
   5  15   9       34.11       70.92     49.48 o 
   7  15   9      188.50      131.81     51.97 o 
   9  15   9       63.97        0.77     58.60 o 
  11  15   9       23.38      -10.68     80.25 o 
 -10  16   9        0.14      -75.06     91.95 o 
  -8  16   9     2263.17     2121.54    136.50 o 
  -6  16   9     3675.30     3817.00    166.11 o 
  -4  16   9      114.81       27.32     46.74 o 
  -2  16   9     3759.78     3949.87    159.02 o 
   0  16   9     3914.92     4062.98    139.99 o 
   2  16   9      160.58      223.92     67.44 o 
   4  16   9     3404.89     3460.41    184.52 o 
   6  16   9     2671.67     2940.69    178.68 o 
   8  16   9      104.41       55.70     70.77 o 
  10  16   9      991.41      955.41    166.90 o 
  -9  17   9       78.65       31.12     96.83 o 
  -7  17   9      125.95       17.91    119.61 o 
  -5  17   9     1522.52     1535.44    117.41 o 
  -3  17   9       48.49       34.92     56.89 o 
  -1  17   9      129.96      127.77     75.82 o 
   1  17   9     2323.88     2018.89    147.71 o 
   3  17   9      515.46      618.93    103.47 o 
   5  17   9       56.35       76.69    115.13 o 
   7  17   9      691.45      571.20    168.23 o 
   9  17   9      553.73      487.80    177.79 o 
  -8  18   9     1013.83     1071.74    396.97 o 
  -6  18   9     1964.77     2146.85    173.17 o 
  -4  18   9       56.38       53.95     87.57 o 
  -2  18   9     1395.69     1454.97    210.03 o 
   0  18   9     1363.57     1444.68    223.15 o 
   2  18   9       46.66       95.61    123.07 o 
   4  18   9      542.47      433.69    165.99 o 
   6  18   9     1410.12     1456.27    241.25 o 
  -3  19   9      122.34       36.14    109.64 o 
  -1  19   9      639.89      537.37    114.66 o 
   1  19   9      243.45      278.89    154.60 o 
   3  19   9       16.75      -81.16    124.90 o 
 -20   0  10     1584.66     1609.24    227.63 o 
 -18   0  10     2587.59     2524.63    247.97 o 
 -16   0  10       17.00        9.88     42.06 o 
 -14   0  10     6576.90     6045.60    181.90 o 
 -12   0  10     5312.29     5362.08    170.54 o 
 -10   0  10       51.06       33.70     20.54 o 
  -8   0  10     7879.61     7528.87    106.14 o 
  -6   0  10     1687.18     1646.87     42.12 o 
  -4   0  10      123.68      159.54     16.89 o 
  -2   0  10     3961.37     3917.49     53.67 o 
   0   0  10    21297.29    22298.01    198.58 o 
   2   0  10     5696.46     5565.83     70.84 o 
   4   0  10     1644.55     1814.45     39.28 o 
   6   0  10    32808.98    32608.47    311.25 o 
   8   0  10     8257.40     8209.42    134.13 o 
  10   0  10     9035.75     8651.11    147.63 o 
  12   0  10    10868.56    11358.21    203.93 o 
  14   0  10     2158.50     2448.25     98.83 o 
  16   0  10     3760.25     3353.00    156.93 o 
  18   0  10     1365.30     1351.68    140.03 o 
 -19   1  10        0.44      -44.70     72.14 o 
 -17   1  10        5.69       -5.43     40.39 o 
 -15   1  10      145.08      128.64     32.05 o 
 -13   1  10      808.69      779.42     31.52 o 
 -11   1  10      390.73      414.77     24.13 o 
  -9   1  10       65.17       71.41     11.99 o 
  -7   1  10      209.47      224.96     12.23 o 
  -5   1  10     1832.00     1947.86     31.49 o 
  -3   1  10        6.64       17.67      7.42 o 
  -1   1  10      618.91      684.48     16.67 o 
   1   1  10     3475.44     3436.82     33.03 o 
   3   1  10      845.93      848.07     19.15 o 
   5   1  10     1191.19     1239.33     27.68 o 
   7   1  10      453.35      449.03     21.17 o 
   9   1  10     2259.99     2238.31     44.65 o 
  11   1  10      267.15      397.97     31.11 o 
  13   1  10      238.99      240.32     31.57 o 
  15   1  10        2.20      -29.07     29.07 o 
  17   1  10        2.01       70.35     49.34 o 
 -20   2  10      878.89     1026.45    191.01 o 
 -18   2  10     3158.83     3231.39    162.55 o 
 -16   2  10      120.31       94.35     25.33 o 
 -14   2  10     4190.68     4172.50     66.89 o 
 -12   2  10     8970.24     8868.35    103.05 o 
 -10   2  10      135.07      135.11     16.27 o 
  -8   2  10    12404.87    12238.37    104.44 o 
  -6   2  10    13209.71    12759.85    124.62 o 
  -4   2  10        6.21       25.83      8.51 o 
  -2   2  10    17213.50    16943.19    111.63 o 
   0   2  10     7580.31     7190.23     63.09 o 
   2   2  10     5022.41     5165.29     47.36 o 
   4   2  10    14212.72    14595.14     95.07 o 
   6   2  10     7874.67     8145.02     72.79 o 
   8   2  10     2723.97     2634.91     44.44 o 
  10   2  10     8454.17     8359.18     95.45 o 
  12   2  10     7030.97     7128.02     96.55 o 
  14   2  10      587.43      568.68     49.45 o 
  16   2  10     2377.72     2324.70     83.00 o 
  18   2  10     1264.17     1318.37     97.78 o 
 -19   3  10       18.97      -26.92     45.53 o 
 -17   3  10      481.30      551.15     43.15 o 
 -15   3  10      557.65      534.03     34.18 o 
 -13   3  10       50.59       63.81     22.19 o 
 -11   3  10     5562.03     5565.66     76.73 o 
  -9   3  10      940.54      892.81     27.30 o 
  -7   3  10        8.21        3.85     10.98 o 
  -5   3  10    18880.31    18642.36    139.83 o 
  -3   3  10    10096.87    10100.44     89.44 o 
  -1   3  10     2148.85     2176.65     31.41 o 
   1   3  10    12606.64    12203.83     99.23 o 
   3   3  10    13459.91    13068.47     92.51 o 
   5   3  10      774.26      815.52     19.93 o 
   7   3  10      556.78      630.45     23.16 o 
   9   3  10     1970.60     1941.58     41.36 o 
  11   3  10      154.34      158.17     22.21 o 
  13   3  10      512.00      605.75     35.41 o 
  15   3  10        4.86       -2.18     25.89 o 
  17   3  10       43.11      101.88     49.16 o 
 -18   4  10     1702.74     1710.00     76.50 o 
 -16   4  10       82.79       91.64     27.03 o 
 -14   4  10     1716.23     1838.29     52.73 o 
 -12   4  10     6241.90     6252.17     87.52 o 
 -10   4  10      188.50      223.59     20.61 o 
  -8   4  10     8032.99     7982.08     78.23 o 
  -6   4  10    19640.09    19214.62    152.34 o 
  -4   4  10       63.10       55.75     10.22 o 
  -2   4  10    12574.97    12394.73    110.98 o 
   0   4  10    14352.66    14340.49    130.71 o 
   2   4  10      303.07      316.19     14.10 o 
   4   4  10    13667.11    13636.76     99.59 o 
   6   4  10     9971.45    10058.34     86.79 o 
   8   4  10      990.77     1026.47     34.30 o 
  10   4  10     2551.65     2475.71     47.93 o 
  12   4  10     2784.77     2634.93     55.99 o 
  14   4  10     1328.01     1284.21     49.33 o 
  16   4  10      635.58      583.80     44.64 o 
  18   4  10     1151.72     1002.87     89.78 o 
 -19   5  10      152.45       91.99     54.45 o 
 -17   5  10      745.12      723.29     61.49 o 
 -15   5  10      545.53      564.10     41.68 o 
 -13   5  10      925.46      786.93     40.55 o 
 -11   5  10     2689.19     2675.62     54.66 o 
  -9   5  10      296.34      277.67     21.96 o 
  -7   5  10     4238.38     4098.00     52.71 o 
  -5   5  10     9231.95     9188.35     92.63 o 
  -3   5  10     2675.89     2691.25     40.11 o 
  -1   5  10     4379.42     4513.58     53.72 o 
   1   5  10     5265.92     5117.00     56.34 o 
   3   5  10     5610.25     5645.79     55.02 o 
   5   5  10     1072.45     1151.49     29.24 o 
   7   5  10     2476.76     2533.71     38.81 o 
   9   5  10      887.51      865.93     31.29 o 
  11   5  10       22.11       44.61     20.57 o 
  13   5  10     2059.80     2119.95     59.14 o 
  15   5  10       99.81       55.82     31.09 o 
  17   5  10       68.02       30.76     51.33 o 
 -18   6  10      690.73      675.07     76.38 o 
 -16   6  10       81.04       65.03     30.23 o 
 -14   6  10      277.80      282.58     33.03 o 
 -12   6  10     2861.30     2801.42     63.27 o 
 -10   6  10      720.90      687.99     32.93 o 
  -8   6  10     1209.64     1117.47     33.56 o 
  -6   6  10     8994.57     8944.31     93.17 o 
  -4   6  10     1097.25     1159.81     29.39 o 
  -2   6  10     7987.30     7719.96     88.91 o 
   0   6  10    19320.32    19493.35    153.87 o 
   2   6  10      555.61      571.94     19.77 o 
   4   6  10     6049.23     5889.24     60.58 o 
   6   6  10     7310.26     7567.54     80.75 o 
   8   6  10      454.88      437.19     22.45 o 
  10   6  10      649.23      650.08     33.04 o 
  12   6  10     1813.99     1897.22     53.58 o 
  14   6  10       92.32       98.53     28.87 o 
  16   6  10        1.02      -34.82     45.03 o 
 -17   7  10      545.56      428.80     58.55 o 
 -15   7  10      972.61      922.77     50.00 o 
 -13   7  10     1956.75     2102.94     61.56 o 
 -11   7  10     1623.56     1745.05     50.01 o 
  -9   7  10     2339.02     2169.64     48.44 o 
  -7   7  10     3788.22     3849.24     62.42 o 
  -5   7  10     3550.79     3637.17     53.40 o 
  -3   7  10       83.35      103.34     16.26 o 
  -1   7  10     7215.42     6862.54     98.90 o 
   1   7  10     5498.35     5638.73     61.45 o 
   3   7  10      111.05      113.21     15.31 o 
   5   7  10     5742.01     5702.22     68.37 o 
   7   7  10     6562.21     6505.97     83.43 o 
   9   7  10       73.34       45.28     21.25 o 
  11   7  10     3277.60     3401.08     65.10 o 
  13   7  10     2302.85     2316.19     60.77 o 
  15   7  10        0.08      -32.08     32.74 o 
  17   7  10     1149.62     1134.33     87.72 o 
 -18   8  10       58.53       70.86     50.58 o 
 -16   8  10       39.25       48.61     46.58 o 
 -14   8  10     1456.02     1569.30     71.01 o 
 -12   8  10      330.12      307.02     38.34 o 
 -10   8  10      164.40      151.69     27.81 o 
  -8   8  10      408.72      367.45     30.41 o 
  -6   8  10     4924.74     4892.26     70.69 o 
  -4   8  10       10.70        4.32     11.91 o 
  -2   8  10     3838.63     3634.19     77.35 o 
   0   8  10    12696.26    12534.89    143.43 o 
   2   8  10       68.83       49.01     13.42 o 
   4   8  10     2374.28     2280.11     48.81 o 
   6   8  10     5128.89     5312.35     75.54 o 
   8   8  10     1103.83     1128.27     39.76 o 
  10   8  10      106.22      124.80     24.18 o 
  12   8  10     4032.71     4220.84     83.09 o 
  14   8  10        1.66      -22.58     29.06 o 
  16   8  10       40.17      102.37     46.85 o 
 -17   9  10      531.19      614.78     79.87 o 
 -15   9  10      410.25      401.22     65.83 o 
 -13   9  10     7131.36     7341.46    154.27 o 
 -11   9  10      248.62      304.00     37.01 o 
  -9   9  10      655.60      616.19     39.45 o 
  -7   9  10     6974.36     6990.04     93.76 o 
  -5   9  10     1023.84     1037.18     36.57 o 
  -3   9  10      150.30      126.79     20.58 o 
  -1   9  10     5273.02     5070.66    121.49 o 
   1   9  10     5999.87     5757.00     82.72 o 
   3   9  10      366.70      373.77     28.34 o 
   5   9  10     8614.27     8342.66    107.90 o 
   7   9  10     5088.25     5239.65     79.17 o 
   9   9  10        1.47       -9.14     19.39 o 
  11   9  10     7019.44     7186.40    103.53 o 
  13   9  10     1516.38     1457.24     70.76 o 
  15   9  10      233.56       81.25     53.95 o 
 -16  10  10        1.44       71.63     53.12 o 
 -14  10  10      447.91      499.14     71.15 o 
 -12  10  10       13.35      -17.00     28.82 o 
 -10  10  10        9.41        0.69     24.67 o 
  -8  10  10     1176.15     1205.80     43.34 o 
  -6  10  10       23.05       31.51     17.35 o 
  -4  10  10      156.36      168.04     25.23 o 
  -2  10  10      473.87      412.15     29.84 o 
   0  10  10      130.52      116.55     21.43 o 
   2  10  10       19.75        9.09     15.87 o 
   4  10  10      296.31      272.47     23.72 o 
   6  10  10     1001.39      986.19     37.22 o 
   8  10  10      197.26      206.35     24.19 o 
  10  10  10       65.23       53.55     24.06 o 
  12  10  10     1098.40     1001.56     63.86 o 
  14  10  10      112.61      105.98     50.94 o 
 -15  11  10      177.29       10.66     59.62 o 
 -13  11  10     6578.78     6204.39    157.88 o 
 -11  11  10     1482.39     1635.68     64.93 o 
  -9  11  10      531.60      618.23     41.42 o 
  -7  11  10     9802.58     9847.61    150.50 o 
  -5  11  10      508.20      472.16     35.24 o 
  -3  11  10      309.02      336.14     26.93 o 
  -1  11  10     9664.39     9221.18    125.40 o 
   1  11  10     1982.05     1898.00     47.96 o 
   3  11  10      402.05      410.38     25.33 o 
   5  11  10     8256.07     8192.76    102.24 o 
   7  11  10     3361.10     3399.63     80.88 o 
   9  11  10      235.92      212.78     37.95 o 
  11  11  10     5408.42     5451.50    134.89 o 
  13  11  10     1394.10     1385.35    150.73 o 
  15  11  10       31.74        8.03     76.31 o 
 -14  12  10      316.22      231.21     71.80 o 
 -12  12  10       50.10       73.15     47.67 o 
 -10  12  10      187.40      166.09     42.30 o 
  -8  12  10      403.69      444.04     41.50 o 
  -6  12  10      100.83       67.68     21.66 o 
  -4  12  10       86.87       62.03     21.88 o 
  -2  12  10        3.36       29.78     20.69 o 
   0  12  10       37.67       61.73     23.59 o 
   2  12  10        0.36       -8.33     21.68 o 
   4  12  10      209.03      190.16     26.76 o 
   6  12  10      702.26      754.62     43.35 o 
   8  12  10      567.61      578.38     41.66 o 
  10  12  10      277.10      212.06     44.58 o 
  12  12  10      141.93       93.76     50.95 o 
  14  12  10       16.95       18.49     55.89 o 
 -13  13  10     4432.74     4635.09    309.81 o 
 -11  13  10     1505.59     1374.98     83.30 o 
  -9  13  10      294.85      333.90     49.28 o 
  -7  13  10    12775.26    12335.28    342.43 o 
  -5  13  10     1401.90     1361.76     75.44 o 
  -3  13  10      196.41      215.48     32.54 o 
  -1  13  10    13040.33    12758.87    182.02 o 
   1  13  10      689.61      632.92     42.97 o 
   3  13  10      126.30      125.67     31.29 o 
   5  13  10     6198.74     6293.72    113.70 o 
   7  13  10      864.15      911.52     52.80 o 
   9  13  10      116.80      174.07     47.62 o 
  11  13  10     2683.37     2734.12    109.89 o 
  13  13  10      532.71      462.98     49.16 o 
 -12  14  10      192.88      225.39    119.81 o 
 -10  14  10      174.06      155.26     77.36 o 
  -8  14  10       16.70      -14.76     42.74 o 
  -6  14  10      771.29      718.31     74.39 o 
  -4  14  10      185.41      212.79     47.93 o 
  -2  14  10       27.78       20.10     32.92 o 
   0  14  10      719.58      772.44     48.35 o 
   2  14  10      531.52      527.73     43.17 o 
   4  14  10       17.27       17.55     33.84 o 
   6  14  10      277.16      270.37     49.00 o 
   8  14  10       30.13        4.22     37.86 o 
  10  14  10      254.73      166.61     65.76 o 
  12  14  10       18.14       68.28     97.74 o 
 -11  15  10      671.73      579.54    153.99 o 
  -9  15  10       28.73      -30.91     65.38 o 
  -7  15  10     4103.96     3870.36    166.60 o 
  -5  15  10     2960.13     2877.01    146.29 o 
  -3  15  10      153.23       43.03     54.08 o 
  -1  15  10     5363.42     4933.33    137.95 o 
   1  15  10     2313.79     2882.94    110.63 o 
   3  15  10      352.00      316.36     41.15 o 
   5  15  10     6105.21     6078.85    161.31 o 
   7  15  10     1527.11     1364.94    145.72 o 
   9  15  10       24.90       31.67     61.19 o 
  11  15  10     1391.84     1461.17    140.94 o 
 -10  16  10        3.91      150.33    111.07 o 
  -8  16  10        1.58      -21.64     59.33 o 
  -6  16  10      479.26      432.91    136.64 o 
  -4  16  10      157.35      193.01     56.17 o 
  -2  16  10        0.26        6.19     43.58 o 
   0  16  10      628.71      703.97     73.72 o 
   2  16  10      319.56      175.68     54.25 o 
   4  16  10       29.54      -47.73     76.50 o 
   6  16  10      337.42      293.17     93.57 o 
   8  16  10       18.94      167.82    133.65 o 
  -9  17  10      166.91       12.21    104.15 o 
  -7  17  10     1369.75     1202.19    141.39 o 
  -5  17  10     1638.04     1775.02    207.89 o 
  -3  17  10      314.10      244.02    100.66 o 
  -1  17  10     2846.20     2701.21    171.01 o 
   1  17  10     2004.75     2180.18    161.26 o 
   3  17  10      306.30      283.77    138.12 o 
   5  17  10     1100.91     1245.12    212.98 o 
   7  17  10      976.94     1162.13    226.81 o 
  -6  18  10      300.83      365.59    102.68 o 
  -4  18  10      130.91       -5.57     73.10 o 
  -2  18  10      213.41      342.03     94.93 o 
   0  18  10      860.43      669.86    174.53 o 
   2  18  10      434.90      145.44    135.07 o 
   4  18  10       59.93       71.60    126.12 o 
  -1  19  10      922.50      855.01    158.46 o 
   1  19  10     1312.22      980.88    218.06 o 
 -19   1  11     3195.27     2994.50    193.60 o 
 -17   1  11     1805.06     1643.67    101.42 o 
 -15   1  11      299.70      411.75     46.57 o 
 -13   1  11    11661.25    11677.07    171.76 o 
 -11   1  11     2312.31     2439.80     58.75 o 
  -9   1  11      249.53      243.79     18.71 o 
  -7   1  11    29627.97    29453.68    223.92 o 
  -5   1  11     1643.40     1650.08     33.74 o 
  -3   1  11     1028.08     1078.44     27.19 o 
  -1   1  11    16408.20    16087.08    117.12 o 
   1   1  11      519.80      629.04     16.43 o 
   3   1  11     2456.15     2520.90     29.82 o 
   5   1  11    12505.98    12816.71     95.17 o 
   7   1  11     4564.39     4738.38     56.49 o 
   9   1  11     5090.08     4970.17     71.40 o 
  11   1  11     8535.40     8638.85    126.49 o 
  13   1  11     3882.39     3808.62     95.11 o 
  15   1  11      578.35      570.43     47.53 o 
  17   1  11     2999.65     2829.30    158.67 o 
 -18   2  11      157.69      148.09     82.14 o 
 -16   2  11        9.34       10.41     32.26 o 
 -14   2  11      146.58      112.63     21.23 o 
 -12   2  11       68.00       48.77     17.50 o 
 -10   2  11        9.73        0.25     13.78 o 
  -8   2  11      208.72      178.54     14.59 o 
  -6   2  11     1403.74     1388.69     28.43 o 
  -4   2  11     2111.82     2171.88     29.84 o 
  -2   2  11      566.09      624.74     14.86 o 
   0   2  11     7018.03     6942.40     63.06 o 
   2   2  11     2244.12     2148.66     31.09 o 
   4   2  11     1851.83     1921.59     28.28 o 
   6   2  11     1872.08     1908.96     34.06 o 
   8   2  11      135.03      144.51     17.94 o 
  10   2  11     1097.86     1077.06     37.43 o 
  12   2  11      229.79      240.25     27.70 o 
  14   2  11      196.24      179.81     33.97 o 
  16   2  11      166.07      168.10     47.08 o 
  18   2  11       12.25       83.61     54.66 o 
 -19   3  11     1427.03     1347.14    145.65 o 
 -17   3  11     1539.00     1642.80     58.12 o 
 -15   3  11       73.50       97.34     25.35 o 
 -13   3  11     4833.72     4802.98     74.57 o 
 -11   3  11     9332.05     9169.57    104.93 o 
  -9   3  11       40.42       45.27     14.53 o 
  -7   3  11     8329.29     8201.26     81.36 o 
  -5   3  11    10666.21    10561.92     97.02 o 
  -3   3  11      142.03      113.45     11.48 o 
  -1   3  11    20824.27    20884.07    145.57 o 
   1   3  11     8060.40     8219.69     74.07 o 
   3   3  11      933.15      969.33     22.31 o 
   5   3  11     7214.39     7303.66     68.63 o 
   7   3  11     5101.32     5259.85     62.49 o 
   9   3  11       50.08       53.37     16.85 o 
  11   3  11     3920.91     4098.68     70.66 o 
  13   3  11     3862.90     3976.04     74.13 o 
  15   3  11      166.41      129.90     36.02 o 
  17   3  11     1618.21     1621.98     93.29 o 
 -18   4  11      282.01      295.14     54.74 o 
 -16   4  11       46.82       27.10     29.04 o 
 -14   4  11      215.55      277.90     33.20 o 
 -12   4  11      721.41      699.65     33.13 o 
 -10   4  11      950.97      890.47     32.71 o 
  -8   4  11       67.19       57.80     14.00 o 
  -6   4  11     1592.68     1647.13     34.08 o 
  -4   4  11     7349.69     7326.05     89.10 o 
  -2   4  11      918.81      950.37     26.35 o 
   0   4  11     8392.96     8493.21     87.16 o 
   2   4  11     1067.20     1065.48     23.65 o 
   4   4  11     1997.97     1956.59     34.99 o 
   6   4  11    11321.96    11089.43     97.51 o 
   8   4  11      140.71      124.23     17.55 o 
  10   4  11       69.76       52.45     17.79 o 
  12   4  11      958.46      879.12     39.87 o 
  14   4  11       18.97        8.36     25.73 o 
  16   4  11       40.49       39.72     41.52 o 
 -19   5  11      725.46      812.52     68.90 o 
 -17   5  11     1786.63     1962.94     74.06 o 
 -15   5  11      568.12      558.37     37.51 o 
 -13   5  11     1707.86     1860.11     51.86 o 
 -11   5  11     4901.15     5063.77     77.59 o 
  -9   5  11       21.79       13.15     14.71 o 
  -7   5  11     2552.79     2517.16     40.89 o 
  -5   5  11    11981.13    11833.04    116.61 o 
  -3   5  11      373.42      348.09     19.61 o 
  -1   5  11     5990.04     6157.74     70.66 o 
   1   5  11    18964.11    18256.01    147.32 o 
   3   5  11     3091.92     2779.44     39.73 o 
   5   5  11     7330.11     7586.27     79.47 o 
   7   5  11     5427.76     5547.05     64.21 o 
   9   5  11      793.68      869.49     31.21 o 
  11   5  11     2177.64     2291.38     64.60 o 
  13   5  11      679.46      768.42     40.37 o 
  15   5  11        1.95      -16.63     28.34 o 
  17   5  11      184.00      113.14     57.32 o 
 -18   6  11      859.96      870.81     71.21 o 
 -16   6  11      646.46      623.10     61.28 o 
 -14   6  11     2530.60     2616.73     80.22 o 
 -12   6  11     2829.15     2677.43     62.46 o 
 -10   6  11      859.06      948.17     36.92 o 
  -8   6  11     2041.67     2010.03     40.62 o 
  -6   6  11     6350.10     6197.65     76.72 o 
  -4   6  11      264.16      260.61     18.71 o 
  -2   6  11     1516.58     1489.24     33.34 o 
   0   6  11    10033.62     9910.77     97.65 o 
   2   6  11      950.73      885.56     27.07 o 
   4   6  11      797.13      813.14     25.96 o 
   6   6  11     3977.29     4073.97     59.57 o 
   8   6  11      333.23      332.12     26.79 o 
  10   6  11       46.14       29.73     19.22 o 
  12   6  11     1821.49     1894.72     55.20 o 
  14   6  11      105.88       48.22     30.13 o 
  16   6  11       46.11       89.41     48.08 o 
 -17   7  11      855.31      966.41    139.87 o 
 -15   7  11      578.69      575.42     65.83 o 
 -13   7  11        4.24       29.80     27.40 o 
 -11   7  11     1492.23     1540.65     53.68 o 
  -9   7  11      260.17      316.95     28.60 o 
  -7   7  11        4.47       19.37     15.99 o 
  -5   7  11    11011.13    10738.08    110.32 o 
  -3   7  11      976.02     1013.34     27.39 o 
  -1   7  11     1144.64     1079.36     27.83 o 
   1   7  11    14475.28    14653.91    144.71 o 
   3   7  11      281.60      291.47     21.82 o 
   5   7  11     5143.72     5101.98     64.80 o 
   7   7  11     7006.06     7269.96     86.87 o 
   9   7  11     1404.08     1287.57     44.37 o 
  11   7  11      547.74      610.48     42.55 o 
  13   7  11     1727.92     1817.74     64.06 o 
  15   7  11      160.34      141.79     45.64 o 
 -16   8  11      410.09      338.72     62.22 o 
 -14   8  11     1590.65     1547.97     64.77 o 
 -12   8  11     3771.21     3556.93     83.55 o 
 -10   8  11      927.03      909.30     44.74 o 
  -8   8  11     2765.53     2679.14     58.22 o 
  -6   8  11     4316.40     4229.62     67.88 o 
  -4   8  11     1197.22     1186.97     30.13 o 
  -2   8  11     1167.22     1239.40     40.49 o 
   0   8  11     5199.42     5236.02     66.42 o 
   2   8  11     3651.51     3511.60     52.73 o 
   4   8  11       59.48       85.51     18.98 o 
   6   8  11     5066.67     4899.04     76.41 o 
   8   8  11     3113.93     3334.16     64.18 o 
  10   8  11      205.23      170.54     26.66 o 
  12   8  11     4888.07     4951.12     88.49 o 
  14   8  11     1573.24     1425.40     81.24 o 
  16   8  11      179.63       43.89     70.71 o 
 -17   9  11      591.17      378.10     79.74 o 
 -15   9  11       83.86      103.51     56.95 o 
 -13   9  11      724.61      757.78     55.60 o 
 -11   9  11     1012.37      939.70     52.83 o 
  -9   9  11      697.16      610.29     49.03 o 
  -7   9  11       96.34       91.74     20.59 o 
  -5   9  11     2847.48     2897.94     61.81 o 
  -3   9  11      700.12      645.95     37.03 o 
  -1   9  11       63.53       61.04     20.19 o 
   1   9  11     4010.11     4063.89     70.12 o 
   3   9  11      968.07     1008.84     39.05 o 
   5   9  11       11.81       20.92     20.60 o 
   7   9  11     2487.15     2603.54     61.93 o 
   9   9  11     1035.74      948.21     44.39 o 
  11   9  11        1.11       19.81     25.36 o 
  13   9  11     1381.90     1440.87     67.94 o 
  15   9  11        1.29       23.36     53.37 o 
 -16  10  11      589.32      707.28    104.94 o 
 -14  10  11      838.52      907.94    142.19 o 
 -12  10  11     6325.28     6397.12    125.21 o 
 -10  10  11      678.74      651.60     40.54 o 
  -8  10  11     4591.87     4616.06     81.47 o 
  -6  10  11     7812.05     8091.39    113.44 o 
  -4  10  11     1469.00     1495.74     52.82 o 
  -2  10  11     4326.73     4332.41     90.14 o 
   0  10  11     2731.66     2729.11     67.24 o 
   2  10  11     2038.40     2069.59     60.49 o 
   4  10  11     1107.64     1074.20     53.30 o 
   6  10  11     3253.80     3101.87     72.93 o 
   8  10  11     5247.10     5017.20     87.37 o 
  10  10  11      403.66      338.14     34.53 o 
  12  10  11     1720.40     1581.34     76.99 o 
  14  10  11     2297.87     2437.58    137.41 o 
 -15  11  11       67.40      101.09     66.46 o 
 -13  11  11      428.84      357.74     65.51 o 
 -11  11  11      582.94      563.29     45.87 o 
  -9  11  11      120.23       85.56     28.12 o 
  -7  11  11      288.11      327.54     31.31 o 
  -5  11  11        6.78       -5.51     19.08 o 
  -3  11  11      966.13      965.92     57.90 o 
  -1  11  11        1.73       11.88     21.86 o 
   1  11  11      137.24      119.91     25.91 o 
   3  11  11       74.19       69.21     22.36 o 
   5  11  11       39.40       33.47     20.51 o 
   7  11  11      253.45      226.49     29.92 o 
   9  11  11      202.88      202.76     35.84 o 
  11  11  11       25.68       74.22     38.32 o 
  13  11  11      237.71      274.79     63.06 o 
 -14  12  11      603.25      581.04     88.77 o 
 -12  12  11     3875.29     3925.92    131.67 o 
 -10  12  11     2063.55     2392.88     83.07 o 
  -8  12  11     2874.50     2944.48     71.25 o 
  -6  12  11     8663.33     8549.51    124.84 o 
  -4  12  11     1669.10     1753.32     50.83 o 
  -2  12  11     3741.33     3878.37     75.67 o 
   0  12  11     5320.96     5188.24     84.88 o 
   2  12  11     1806.73     1714.91     65.34 o 
   4  12  11     2439.40     2495.26     80.82 o 
   6  12  11     2666.87     2618.26     79.43 o 
   8  12  11     2450.53     2528.20     81.48 o 
  10  12  11      885.56      719.54     67.19 o 
  12  12  11     2003.87     2154.01    153.81 o 
 -13  13  11       55.25       87.06     64.58 o 
 -11  13  11        0.80       39.50     53.24 o 
  -9  13  11        3.30      -46.01     46.01 o 
  -7  13  11       60.53      140.97     42.46 o 
  -5  13  11      223.82      150.88     39.45 o 
  -3  13  11        1.67      -28.92     28.92 o 
  -1  13  11        7.68       36.93     33.74 o 
   1  13  11      863.37      839.86     50.79 o 
   3  13  11      215.81      172.77     36.40 o 
   5  13  11        0.84        6.93     31.27 o 
   7  13  11       37.76       39.15     31.31 o 
   9  13  11      227.49      203.40     51.60 o 
  11  13  11      173.51      225.42     59.71 o 
 -12  14  11     2784.55     3117.79    274.41 o 
 -10  14  11      679.88      581.45    111.04 o 
  -8  14  11      117.05      165.41     48.12 o 
  -6  14  11     5899.53     6017.33    153.26 o 
  -4  14  11     1344.82     1423.25     98.19 o 
  -2  14  11      902.82      921.20     66.59 o 
   0  14  11     9226.47     9003.40    151.41 o 
   2  14  11     2080.64     2228.20     81.03 o 
   4  14  11      630.35      556.57     50.06 o 
   6  14  11     4434.25     4815.82    127.21 o 
   8  14  11      957.13      966.23     70.14 o 
  10  14  11      458.80      350.74     59.69 o 
 -11  15  11      313.49      346.42    130.19 o 
  -9  15  11       78.23      130.22     84.07 o 
  -7  15  11       42.53       68.07     79.27 o 
  -5  15  11      676.78      582.77    120.45 o 
  -3  15  11      100.91       49.58     56.28 o 
  -1  15  11       16.97       30.92     47.00 o 
   1  15  11     1460.31     1474.34     75.58 o 
   3  15  11      168.68       93.71     55.76 o 
   5  15  11        4.57       20.42     48.34 o 
   7  15  11      672.64      725.64     68.31 o 
   9  15  11       35.01       32.75    126.53 o 
 -10  16  11       71.23       26.85    103.74 o 
  -8  16  11      203.75      156.33     72.81 o 
  -6  16  11     2561.07     2659.21    170.66 o 
  -4  16  11      845.88      995.29    145.70 o 
  -2  16  11      334.04      284.70     72.78 o 
   0  16  11     4561.72     4414.54    217.14 o 
   2  16  11      526.62      757.35     95.37 o 
   4  16  11      549.14      564.00    175.35 o 
   6  16  11     4007.55     4038.72    294.14 o 
   8  16  11      174.23      218.67    149.11 o 
  -7  17  11      110.17       48.02     74.20 o 
  -5  17  11      786.76      928.86    128.33 o 
  -3  17  11       32.64      -63.63     63.63 o 
  -1  17  11      145.04      204.88     88.00 o 
   1  17  11      725.58      908.80    123.84 o 
   3  17  11       72.96       14.24    109.44 o 
   5  17  11       77.94       67.13    124.09 o 
   7  17  11      544.38      413.35    163.14 o 
  -4  18  11      369.28      310.67    101.36 o 
  -2  18  11       99.32       42.77     72.43 o 
   0  18  11     1911.85     2002.25    256.31 o 
   2  18  11      678.69      823.44    198.94 o 
   4  18  11      274.47      197.32    153.58 o 
 -18   0  12     2761.18     2138.54    235.56 o 
 -16   0  12     1186.60     1145.87    121.54 o 
 -14   0  12       25.37      109.71     47.66 o 
 -12   0  12    15445.19    14678.39    304.37 o 
 -10   0  12     6464.34     6427.73    127.20 o 
  -8   0  12       43.14       29.12     19.80 o 
  -6   0  12    20703.71    19833.68    257.86 o 
  -4   0  12     9877.75     9673.86    132.00 o 
  -2   0  12     3910.29     4185.95     81.79 o 
   0   0  12     9787.69     9721.50    106.17 o 
   2   0  12     7973.77     8032.52    101.56 o 
   4   0  12     2401.34     2350.24     59.18 o 
   6   0  12     4324.35     4610.60     78.56 o 
   8   0  12     7903.75     7997.29    150.57 o 
  10   0  12      130.41       85.93     34.52 o 
  12   0  12     1886.18     1889.64     84.34 o 
  14   0  12     5088.42     5298.60    144.54 o 
  16   0  12      159.23      127.73    146.05 o 
 -19   1  12       11.04      -58.87     70.17 o 
 -17   1  12       66.86       33.65     49.82 o 
 -15   1  12       63.51       93.58     36.18 o 
 -13   1  12       12.38       36.32     27.37 o 
 -11   1  12       83.15       78.23     31.49 o 
  -9   1  12      401.92      457.86     26.68 o 
  -7   1  12     1766.58     1710.87     37.89 o 
  -5   1  12     1871.16     1883.20     39.54 o 
  -3   1  12       48.21       48.22      9.69 o 
  -1   1  12      718.20      693.23     19.27 o 
   1   1  12     3024.31     2955.37     43.16 o 
   3   1  12     1570.44     1579.20     27.38 o 
   5   1  12      774.10      802.51     24.39 o 
   7   1  12     1019.57      998.82     32.85 o 
   9   1  12        2.12       -1.11     18.52 o 
  11   1  12      364.06      355.95     32.18 o 
  13   1  12      112.56      146.08     30.38 o 
  15   1  12      310.22      218.57     41.21 o 
  17   1  12       12.06        9.15     49.56 o 
 -18   2  12     3190.96     3031.38    190.69 o 
 -16   2  12     1847.60     1710.63     98.08 o 
 -14   2  12      205.00      186.28     34.31 o 
 -12   2  12     7053.19     7012.39    116.76 o 
 -10   2  12     6604.23     6430.77     96.07 o 
  -8   2  12      924.56      973.26     27.12 o 
  -6   2  12    17748.35    17823.75    185.74 o 
  -4   2  12     5328.07     5437.68     69.34 o 
  -2   2  12      501.00      507.21     14.77 o 
   0   2  12    15691.20    15460.56    110.87 o 
   2   2  12     2291.68     2407.27     31.20 o 
   4   2  12       15.19        2.58     10.63 o 
   6   2  12     2382.14     2510.89     42.38 o 
   8   2  12     3771.84     3812.13     56.63 o 
  10   2  12        7.80       16.98     17.70 o 
  12   2  12     1118.98     1127.65     56.25 o 
  14   2  12     3551.11     3575.42     87.77 o 
  16   2  12        3.13       11.01     42.94 o 
 -19   3  12       73.44       84.34    120.02 o 
 -17   3  12      965.09      986.85     86.29 o 
 -15   3  12     1121.29     1120.27     48.72 o 
 -13   3  12       87.68       48.03     21.04 o 
 -11   3  12      901.29      953.00     33.14 o 
  -9   3  12      597.58      613.57     23.88 o 
  -7   3  12      519.81      565.58     21.81 o 
  -5   3  12     1352.75     1345.20     29.92 o 
  -3   3  12      352.60      370.31     16.44 o 
  -1   3  12     1171.67     1110.27     24.32 o 
   1   3  12     9692.21     9606.71     88.02 o 
   3   3  12       26.39       20.86     12.45 o 
   5   3  12      197.75      231.18     15.66 o 
   7   3  12    10978.67    10929.58    105.28 o 
   9   3  12      661.03      676.58     29.35 o 
  11   3  12      246.34      276.09     27.90 o 
  13   3  12     1120.90     1131.71     47.39 o 
  15   3  12      396.50      328.02     44.12 o 
  17   3  12        6.99       43.01     50.98 o 
 -18   4  12     2621.58     2655.41    319.77 o 
 -16   4  12     1383.38     1311.44     60.46 o 
 -14   4  12       73.95       87.03     24.99 o 
 -12   4  12     4789.62     4918.27     75.33 o 
 -10   4  12     3862.39     3905.93     62.65 o 
  -8   4  12      345.43      381.96     20.73 o 
  -6   4  12     9640.52     9614.78     93.74 o 
  -4   4  12    11799.35    11694.84    102.49 o 
  -2   4  12      236.50      220.71     16.84 o 
   0   4  12     9596.04     9520.08     92.64 o 
   2   4  12     9313.76     9150.64     88.26 o 
   4   4  12      759.33      785.29     25.59 o 
   6   4  12     7309.97     7413.58     75.86 o 
   8   4  12     3224.58     3333.59     53.42 o 
  10   4  12      597.92      579.81     31.13 o 
  12   4  12     4319.62     4450.56     80.17 o 
  14   4  12     1051.81      933.98     48.89 o 
  16   4  12        0.00      -40.72     40.72 o 
 -17   5  12     1889.01     2044.51     72.74 o 
 -15   5  12       15.64       53.37     27.70 o 
 -13   5  12      272.78      300.80     28.73 o 
 -11   5  12     5560.28     5588.01     80.69 o 
  -9   5  12      357.14      392.60     23.40 o 
  -7   5  12       31.50        1.36     12.47 o 
  -5   5  12     8941.20     8787.90     96.21 o 
  -3   5  12      186.43      224.48     20.33 o 
  -1   5  12        5.35       -1.81     14.44 o 
   1   5  12    16528.78    16703.24    147.12 o 
   3   5  12       27.72       46.95     13.85 o 
   5   5  12       14.51       15.96     14.48 o 
   7   5  12     8445.01     8490.55     95.60 o 
   9   5  12      161.23      142.77     19.68 o 
  11   5  12      159.37      156.92     23.01 o 
  13   5  12     1398.79     1531.06     73.70 o 
  15   5  12       38.94       20.39     33.75 o 
  17   5  12        5.16       51.98     52.99 o 
 -18   6  12     1317.01     1228.98     77.25 o 
 -16   6  12      788.76      879.95     61.11 o 
 -14   6  12     1207.69     1277.36     74.42 o 
 -12   6  12     2390.77     2349.64     67.21 o 
 -10   6  12     1199.85     1286.25     39.14 o 
  -8   6  12       45.19       40.75     17.13 o 
  -6   6  12     1408.74     1450.92     37.52 o 
  -4   6  12     5480.04     5305.98     69.16 o 
  -2   6  12      866.84      894.07     27.34 o 
   0   6  12     4989.73     5022.49     64.24 o 
   2   6  12    11041.68    10870.46    114.19 o 
   4   6  12      113.34      104.50     18.08 o 
   6   6  12    11187.88    11531.69    115.68 o 
   8   6  12     2797.38     2860.13     54.56 o 
  10   6  12       75.18       71.80     21.57 o 
  12   6  12     2641.81     2906.03     67.48 o 
  14   6  12       70.88       38.82     29.41 o 
  16   6  12      108.74       32.89     42.40 o 
 -17   7  12     1342.56     1583.59    107.89 o 
 -15   7  12      443.78      398.59     57.57 o 
 -13   7  12     2652.10     2814.27     77.42 o 
 -11   7  12     3414.17     3261.11     76.27 o 
  -9   7  12       54.68       27.83     20.39 o 
  -7   7  12     4181.72     4074.49     71.52 o 
  -5   7  12     7975.83     7751.42     89.86 o 
  -3   7  12        0.21      -10.81     12.95 o 
  -1   7  12     2464.79     2495.77     47.04 o 
   1   7  12     6015.66     5957.09     96.02 o 
   3   7  12      238.38      259.36     21.95 o 
   5   7  12      814.99      761.59     31.66 o 
   7   7  12     4082.31     4315.82     65.52 o 
   9   7  12        9.21      -11.27     19.90 o 
  11   7  12      157.22      101.49     27.21 o 
  13   7  12     3956.24     3985.41     87.29 o 
  15   7  12      163.15      110.76     41.69 o 
 -16   8  12      222.43      214.68     57.71 o 
 -14   8  12      892.10     1051.44     61.51 o 
 -12   8  12     1504.41     1529.69     59.83 o 
 -10   8  12      518.81      446.65     36.03 o 
  -8   8  12      293.40      339.66     28.79 o 
  -6   8  12      622.71      720.34     31.81 o 
  -4   8  12      768.87      762.21     31.58 o 
  -2   8  12      572.43      583.87     39.40 o 
   0   8  12     2538.05     2613.75     49.91 o 
   2   8  12     2143.26     2205.23     46.15 o 
   4   8  12       46.07        8.27     16.99 o 
   6   8  12     3050.67     3157.65     62.37 o 
   8   8  12     1010.53     1039.52     45.27 o 
  10   8  12      236.91      175.07     28.16 o 
  12   8  12     1246.29     1211.86     51.51 o 
  14   8  12       34.82      107.11     48.21 o 
 -15   9  12      124.32       80.28     52.37 o 
 -13   9  12     2201.42     2259.06     89.13 o 
 -11   9  12     4058.18     4115.95     97.59 o 
  -9   9  12      812.61      828.48     46.98 o 
  -7   9  12     6651.43     6417.14     92.18 o 
  -5   9  12     4137.80     4179.89     75.20 o 
  -3   9  12      867.23      908.89     43.36 o 
  -1   9  12     6235.23     6088.26    104.62 o 
   1   9  12     2224.99     2093.20     52.06 o 
   3   9  12      733.66      755.85     33.08 o 
   5   9  12     1925.09     2098.74     58.06 o 
   7   9  12     1747.12     1707.88     60.06 o 
   9   9  12     3029.29     3016.23     71.64 o 
  11   9  12      420.03      379.05     38.06 o 
  13   9  12      676.53      704.46     77.35 o 
  15   9  12     1195.89     1170.09     99.98 o 
 -16  10  12     1069.67     1136.27    189.87 o 
 -14  10  12       13.00       48.71     59.07 o 
 -12  10  12     1043.05      952.03     58.68 o 
 -10  10  12     1009.02      995.88     47.93 o 
  -8  10  12      307.57      238.36     31.97 o 
  -6  10  12     1987.43     1912.48     54.23 o 
  -4  10  12      476.24      535.30     38.19 o 
  -2  10  12      112.60      112.11     27.27 o 
   0  10  12      790.43      869.55     44.69 o 
   2  10  12       62.36       75.63     25.84 o 
   4  10  12       71.93       48.01     22.70 o 
   6  10  12      513.53      549.09     37.17 o 
   8  10  12        1.69       25.94     24.54 o 
  10  10  12      205.56      179.41     33.55 o 
  12  10  12      261.46      245.83     50.80 o 
  14  10  12       28.74       49.50     85.09 o 
 -15  11  12      541.48      626.14     92.56 o 
 -13  11  12     2189.65     2327.60    136.54 o 
 -11  11  12     4022.82     4245.49    101.17 o 
  -9  11  12     2439.32     2579.49     99.67 o 
  -7  11  12     6699.24     6635.41    105.61 o 
  -5  11  12     6050.63     6404.12    130.85 o 
  -3  11  12     1637.42     1647.33     69.19 o 
  -1  11  12    10076.09    10019.81    146.51 o 
   1  11  12     2930.10     2880.65     77.98 o 
   3  11  12     1261.55     1252.69     52.77 o 
   5  11  12     4976.42     5017.05     89.64 o 
   7  11  12     1576.76     1438.33     57.02 o 
   9  11  12     2328.25     2362.56     66.14 o 
  11  11  12     1604.37     1363.00     79.39 o 
  13  11  12     1291.20     1498.67    155.51 o 
 -14  12  12       17.45       70.00     67.66 o 
 -12  12  12       85.10      112.23     55.59 o 
 -10  12  12      452.63      483.58     51.53 o 
  -8  12  12      351.84      257.96     38.54 o 
  -6  12  12       57.28       53.77     27.30 o 
  -4  12  12      216.28      220.59     31.24 o 
  -2  12  12      966.20      923.94     47.05 o 
   0  12  12      386.01      364.19     35.37 o 
   2  12  12        2.84       14.12     21.01 o 
   4  12  12      206.05      221.40     30.85 o 
   6  12  12      393.73      449.31     43.31 o 
   8  12  12       23.98        4.58     32.51 o 
  10  12  12       73.70       67.80     45.97 o 
  12  12  12       28.40      -53.13     64.30 o 
 -13  13  12     1557.25     1676.40    127.42 o 
 -11  13  12     1457.50     1357.47    102.01 o 
  -9  13  12      623.45      559.71     71.32 o 
  -7  13  12     2866.52     2907.19    110.60 o 
  -5  13  12     4305.68     4052.76    111.70 o 
  -3  13  12     1097.86     1034.02     78.90 o 
  -1  13  12     4489.59     4681.20    119.64 o 
   1  13  12     3799.59     3774.19    107.65 o 
   3  13  12     2072.50     2059.07    106.99 o 
   5  13  12     2225.94     2159.35    109.94 o 
   7  13  12     1224.82     1247.99     73.73 o 
   9  13  12      715.26      737.92    129.00 o 
  11  13  12     1125.81     1162.63    127.95 o 
 -12  14  12      149.76      341.95    128.56 o 
 -10  14  12      134.50       66.77     81.38 o 
  -8  14  12       29.19       17.78     41.68 o 
  -6  14  12      101.48      101.30     45.20 o 
  -4  14  12        8.74       61.43     37.65 o 
  -2  14  12        0.40       38.43     33.11 o 
   0  14  12       33.30       18.74     31.89 o 
   2  14  12        4.22       62.86     33.55 o 
   4  14  12        2.51       57.32     36.32 o 
   6  14  12      644.03      691.87     70.03 o 
   8  14  12        0.13       -6.97     80.56 o 
  10  14  12       33.98       85.55     79.81 o 
 -11  15  12      839.50      941.42    187.14 o 
  -9  15  12      221.06      260.78    118.39 o 
  -7  15  12     1339.30     1354.07    118.61 o 
  -5  15  12     2056.32     2205.41    137.23 o 
  -3  15  12     1634.61     1799.65    107.39 o 
  -1  15  12     1211.32     1197.07     79.39 o 
   1  15  12     4561.90     4490.84    137.45 o 
   3  15  12      547.43      513.90    110.19 o 
   5  15  12     1705.90     1772.54    104.09 o 
   7  15  12     4528.91     4854.72    295.09 o 
   9  15  12      235.68      327.30    156.84 o 
  -8  16  12      319.95      295.27    155.82 o 
  -6  16  12      131.97       42.41     66.84 o 
  -4  16  12      138.10      165.43     68.61 o 
  -2  16  12       48.77       16.85     64.72 o 
   0  16  12      385.82      444.26     81.99 o 
   2  16  12      340.60      322.77     80.94 o 
   4  16  12        0.07      -13.88     81.09 o 
   6  16  12      164.55      534.99    175.35 o 
   8  16  12      136.54      143.82    164.97 o 
  -7  17  12      307.65      259.94    100.00 o 
  -5  17  12     2128.50     2235.58    178.67 o 
  -3  17  12       50.54       41.28     67.32 o 
  -1  17  12      262.90      179.38     73.67 o 
   1  17  12     2504.71     2322.34    145.30 o 
   3  17  12      327.87      561.23    169.24 o 
   5  17  12      460.88      619.00    183.69 o 
  -2  18  12      367.91      250.18    201.89 o 
   0  18  12      419.08      457.28    174.33 o 
   2  18  12      494.37      431.25    168.02 o 
 -17   1  13     1987.90     2134.57    191.01 o 
 -15   1  13     1750.78     1719.18    103.65 o 
 -13   1  13     2228.19     2152.17     70.95 o 
 -11   1  13     5984.44     5768.37    107.21 o 
  -9   1  13     8819.10     8683.79    108.71 o 
  -7   1  13     4071.41     4101.72     64.00 o 
  -5   1  13    12720.68    12558.50    134.27 o 
  -3   1  13    15109.35    14887.34    132.31 o 
  -1   1  13     9503.76     9643.06     86.12 o 
   1   1  13    10054.68     9906.13     90.59 o 
   3   1  13     6504.62     6513.85     64.32 o 
   5   1  13     3748.50     3777.52     54.69 o 
   7   1  13     1830.28     1916.68     58.07 o 
   9   1  13     3061.99     3077.21     63.46 o 
  11   1  13      268.88      226.58     29.04 o 
  13   1  13      528.72      585.61     45.33 o 
  15   1  13     2876.69     2381.53    160.49 o 
  17   1  13       74.81       50.13     52.38 o 
 -18   2  13      218.51      289.17     89.75 o 
 -16   2  13      222.23      317.11     60.32 o 
 -14   2  13      589.82      562.31     46.81 o 
 -12   2  13       66.76       12.41     25.86 o 
 -10   2  13      193.40      227.43     26.47 o 
  -8   2  13     1146.10     1064.91     38.32 o 
  -6   2  13     1539.43     1578.07     39.81 o 
  -4   2  13      139.20      130.12     16.48 o 
  -2   2  13      135.87      211.44     15.87 o 
   0   2  13      141.18      137.35     15.08 o 
   2   2  13     2827.28     2831.84     41.14 o 
   4   2  13     4529.16     4469.47     50.64 o 
   6   2  13      428.38      444.54     22.21 o 
   8   2  13     1401.68     1433.04     38.12 o 
  10   2  13       37.96       -5.73     20.66 o 
  12   2  13     1940.02     1811.24     60.19 o 
  14   2  13      213.28      202.06     40.08 o 
  16   2  13        1.30       32.56     48.28 o 
 -17   3  13     2981.64     2925.54    185.84 o 
 -15   3  13     1564.27     1570.95    102.39 o 
 -13   3  13     2491.93     2497.98     76.61 o 
 -11   3  13     6830.85     6573.49     95.98 o 
  -9   3  13     6706.05     6787.01     74.62 o 
  -7   3  13     4515.34     4552.48     57.07 o 
  -5   3  13    15304.52    15164.03    129.90 o 
  -3   3  13     8223.03     8283.18     75.04 o 
  -1   3  13     4085.23     4351.63     50.15 o 
   1   3  13    10667.30    10406.54    101.61 o 
   3   3  13     7331.09     7152.60     75.25 o 
   5   3  13     3617.79     3738.30     47.55 o 
   7   3  13     2110.02     2188.32     44.70 o 
   9   3  13     4525.57     4629.41     79.41 o 
  11   3  13      966.78      947.06     39.60 o 
  13   3  13     1219.57     1307.77     61.92 o 
  15   3  13     1295.35     1061.10     82.95 o 
 -18   4  13      203.41       33.24     74.90 o 
 -16   4  13     1879.86     1991.19    102.49 o 
 -14   4  13      303.75      334.92     28.89 o 
 -12   4  13     1604.02     1566.04     46.74 o 
 -10   4  13     1372.54     1404.87     37.82 o 
  -8   4  13      178.18      176.06     17.67 o 
  -6   4  13     2382.31     2325.13     40.41 o 
  -4   4  13      576.50      596.72     23.39 o 
  -2   4  13      124.85      145.39     16.48 o 
   0   4  13      224.43      250.18     19.59 o 
   2   4  13     3133.13     3178.69     47.65 o 
   4   4  13      280.11      281.35     21.73 o 
   6   4  13     2107.67     2234.37     47.47 o 
   8   4  13     3166.48     3314.17     55.78 o 
  10   4  13      208.35      135.27     23.31 o 
  12   4  13     2389.76     2504.64     74.54 o 
  14   4  13       67.95       31.87     35.46 o 
  16   4  13        4.92      -45.94     45.94 o 
 -17   5  13     3066.59     3119.22    103.80 o 
 -15   5  13       20.45       16.78     27.64 o 
 -13   5  13      879.67      777.75     39.59 o 
 -11   5  13     7117.59     7182.21     96.01 o 
  -9   5  13      118.36      119.72     18.26 o 
  -7   5  13      294.14      316.72     22.03 o 
  -5   5  13     5076.73     5218.46     66.75 o 
  -3   5  13     3748.95     3783.42     55.32 o 
  -1   5  13       71.40       83.04     15.49 o 
   1   5  13     5002.13     5290.48     68.28 o 
   3   5  13     5583.58     5492.43     68.70 o 
   5   5  13       46.83       43.02     16.16 o 
   7   5  13     9571.58     9765.66    111.33 o 
   9   5  13     2740.38     2719.46     58.27 o 
  11   5  13       22.57        4.31     21.73 o 
  13   5  13     2896.39     3057.40     67.22 o 
  15   5  13      263.48      265.83     45.66 o 
 -16   6  13     1024.35     1000.88     67.28 o 
 -14   6  13       11.06       -3.09     25.34 o 
 -12   6  13     1908.22     2151.75     59.71 o 
 -10   6  13     3110.49     3152.44     64.38 o 
  -8   6  13      295.85      313.11     25.31 o 
  -6   6  13     3575.99     3493.88     61.12 o 
  -4   6  13     4528.63     4369.64     63.68 o 
  -2   6  13       16.36       -2.96     15.44 o 
   0   6  13     2306.90     2191.73     62.42 o 
   2   6  13     1909.13     2012.55     44.74 o 
   4   6  13      323.72      299.91     23.83 o 
   6   6  13     2501.02     2504.35     61.83 o 
   8   6  13     2556.16     2697.35     59.43 o 
  10   6  13      297.51      232.34     26.75 o 
  12   6  13      581.30      575.94     39.51 o 
  14   6  13      858.79      866.18     55.03 o 
  16   6  13       56.67       33.80     43.34 o 
 -17   7  13     2816.12     2811.90     97.95 o 
 -15   7  13      117.26      177.20     43.07 o 
 -13   7  13      984.56     1055.82     55.92 o 
 -11   7  13     5032.94     5271.58     99.38 o 
  -9   7  13       24.63       40.14     20.93 o 
  -7   7  13       40.12       74.68     19.39 o 
  -5   7  13     6254.15     6328.96    105.68 o 
  -3   7  13        5.36      -11.93     14.26 o 
  -1   7  13     2088.71     2077.31     41.33 o 
   1   7  13    10753.38    10499.35    109.32 o 
   3   7  13     1156.10     1078.69     35.99 o 
   5   7  13     1473.48     1494.69     43.42 o 
   7   7  13    10510.50    10666.32    122.15 o 
   9   7  13      301.38      318.85     27.85 o 
  11   7  13       11.74       -2.87     25.37 o 
  13   7  13     3283.04     3089.96     99.50 o 
  15   7  13       14.73      -21.98     55.11 o 
 -16   8  13     1328.11     1374.44     89.23 o 
 -14   8  13        0.98       16.02     35.17 o 
 -12   8  13     2349.40     2238.55     70.37 o 
 -10   8  13     5139.99     4872.60     93.75 o 
  -8   8  13       28.12        3.99     20.07 o 
  -6   8  13     5164.83     5144.71     87.07 o 
  -4   8  13     7859.70     7522.40     99.40 o 
  -2   8  13      116.40      103.08     17.56 o 
   0   8  13     6537.06     6426.55     85.18 o 
   2   8  13     5576.20     5668.74     78.58 o 
   4   8  13      101.64       87.47     20.98 o 
   6   8  13     1536.91     1549.72     46.35 o 
   8   8  13     1794.76     1858.94     58.35 o 
  10   8  13       27.27       -0.59     27.12 o 
  12   8  13      381.86      300.94     44.27 o 
  14   8  13     1050.36      974.27     87.76 o 
 -15   9  13       74.75       48.77     62.42 o 
 -13   9  13      161.51      141.73     40.40 o 
 -11   9  13     3581.56     3665.45     85.70 o 
  -9   9  13       42.55       10.58     24.40 o 
  -7   9  13       69.92       86.72     23.12 o 
  -5   9  13     4481.79     4403.26     74.75 o 
  -3   9  13       31.90       44.41     21.42 o 
  -1   9  13      251.78      351.26     28.93 o 
   1   9  13     3448.37     3462.94     64.84 o 
   3   9  13      217.19      230.20     25.03 o 
   5   9  13      634.61      709.37     36.72 o 
   7   9  13     1501.36     1492.60     54.65 o 
   9   9  13        6.63       11.87     25.94 o 
  11   9  13       65.12       92.80     35.01 o 
  13   9  13     1219.49     1209.35    102.12 o 
 -14  10  13       17.26       81.29     59.73 o 
 -12  10  13     1499.35     1486.95     62.19 o 
 -10  10  13     4187.74     4283.58    140.14 o 
  -8  10  13      167.33      113.40     27.84 o 
  -6  10  13     3864.23     3670.12     74.53 o 
  -4  10  13     7453.35     7413.04    127.57 o 
  -2  10  13      147.32       93.68     31.78 o 
   0  10  13     5394.99     5350.34     93.72 o 
   2  10  13     6717.60     6889.43    119.61 o 
   4  10  13      145.19      124.25     29.99 o 
   6  10  13     1918.79     1878.69     59.61 o 
   8  10  13     1976.27     1987.03     63.57 o 
  10  10  13      317.73      177.29     40.09 o 
  12  10  13      543.46      577.16     89.22 o 
  14  10  13     1168.81     1050.39     95.83 o 
 -13  11  13        1.44       44.73     59.54 o 
 -11  11  13     1311.70     1396.67     82.44 o 
  -9  11  13      658.33      563.56     51.42 o 
  -7  11  13      203.44      203.50     32.65 o 
  -5  11  13     1598.51     1541.59     77.45 o 
  -3  11  13      244.12      196.10     32.03 o 
  -1  11  13      631.81      621.11     42.46 o 
   1  11  13      430.42      520.16     39.95 o 
   3  11  13      124.81       74.75     28.63 o 
   5  11  13       18.07       66.32     29.34 o 
   7  11  13      174.81      124.54     29.33 o 
   9  11  13        0.55      -12.27     34.12 o 
  11  11  13      228.22      109.98     53.86 o 
  13  11  13       42.42       -0.76     57.09 o 
 -14  12  13       30.01      121.92     68.03 o 
 -12  12  13     2082.39     2053.61    132.62 o 
 -10  12  13     2249.59     2200.26    116.22 o 
  -8  12  13      108.69       68.58     35.43 o 
  -6  12  13     4799.97     4979.71    102.75 o 
  -4  12  13     5696.81     5876.87    135.34 o 
  -2  12  13      346.63      333.10     34.72 o 
   0  12  13     5472.95     5598.65    107.24 o 
   2  12  13     2978.80     2958.77     78.56 o 
   4  12  13       43.55       39.02     27.78 o 
   6  12  13     2008.70     2034.02     92.87 o 
   8  12  13     2181.08     2204.58     81.84 o 
  10  12  13        4.62       -1.15     45.08 o 
  12  12  13      329.72      257.30     76.62 o 
 -13  13  13       19.39       93.68     87.24 o 
 -11  13  13       56.75      121.13     64.61 o 
  -9  13  13      349.27      375.39     81.81 o 
  -7  13  13       52.79       14.10     29.52 o 
  -5  13  13       47.72       12.91     28.78 o 
  -3  13  13      664.88      725.01     44.09 o 
  -1  13  13      135.63      120.27     25.32 o 
   1  13  13       74.15       58.70     37.05 o 
   3  13  13       96.87      168.40     41.10 o 
   5  13  13      286.99      437.94     53.28 o 
   7  13  13      529.87      644.64     68.03 o 
   9  13  13       39.62       16.96     49.38 o 
  11  13  13        6.36       -0.03    154.70 o 
 -10  14  13      780.74      862.91    100.45 o 
  -8  14  13       28.54      -28.87     48.42 o 
  -6  14  13     2606.07     2931.48    116.27 o 
  -4  14  13     2358.94     2682.09    165.05 o 
  -2  14  13      291.42      250.14     43.97 o 
   0  14  13     2517.45     2474.07    101.89 o 
   2  14  13     3919.47     4096.57    119.12 o 
   4  14  13      212.62      203.38     51.27 o 
   6  14  13     2318.35     2256.18    139.81 o 
   8  14  13     3003.10     3023.42    160.48 o 
  10  14  13      139.13      119.20    123.17 o 
  -9  15  13      100.60       94.39    100.69 o 
  -7  15  13        6.20       -9.51     65.48 o 
  -5  15  13      670.95      769.70     99.83 o 
  -3  15  13      183.10      169.75     48.64 o 
  -1  15  13        0.50       11.67     36.94 o 
   1  15  13      292.94      296.31     85.62 o 
   3  15  13      117.37      161.70     53.23 o 
   5  15  13       10.62       -7.12     56.08 o 
   7  15  13      566.38      529.57     86.90 o 
  -8  16  13        4.59      -22.78     82.79 o 
  -6  16  13     1429.76     1503.69    151.44 o 
  -4  16  13      555.89      528.26    107.00 o 
  -2  16  13      247.77      202.71     60.74 o 
   0  16  13      932.56      933.12    118.44 o 
   2  16  13     2014.82     1738.81    101.65 o 
   4  16  13      337.14      286.65     73.45 o 
   6  16  13      840.44      823.63     82.22 o 
  -5  17  13      699.85      830.33    131.34 o 
  -3  17  13        0.14       -1.97     74.57 o 
  -1  17  13        2.76      -21.89     83.91 o 
   1  17  13      874.41      969.31    157.75 o 
   3  17  13       11.87      157.04    145.65 o 
 -18   0  14     3045.73     2564.90    260.58 o 
 -16   0  14     2231.15     2340.37    161.92 o 
 -14   0  14       39.09       13.09     48.13 o 
 -12   0  14     3744.54     3836.03    201.33 o 
 -10   0  14     5883.32     5783.29    159.02 o 
  -8   0  14     2917.89     2911.77     79.56 o 
  -6   0  14     8131.28     8214.61    138.30 o 
  -4   0  14    14641.20    14511.91    203.71 o 
  -2   0  14    10464.42    10159.44    188.37 o 
   0   0  14    10725.72    10450.34    149.37 o 
   2   0  14    15407.72    15441.76    196.29 o 
   4   0  14      641.09      640.95     40.82 o 
   6   0  14     5686.07     5466.99    109.09 o 
   8   0  14     5977.48     5786.14    176.89 o 
  10   0  14       54.36       11.23     32.14 o 
  12   0  14      114.29       14.61     38.30 o 
  14   0  14      924.77      788.51    121.32 o 
  16   0  14      265.60        1.39     67.92 o 
 -17   1  14      553.83      553.54    104.88 o 
 -15   1  14        7.91      -30.53     43.39 o 
 -13   1  14       63.89       93.02     33.41 o 
 -11   1  14      113.38       82.73     26.83 o 
  -9   1  14       23.33       15.42     19.39 o 
  -7   1  14      940.55      921.42     32.31 o 
  -5   1  14       39.90       16.68     15.31 o 
  -3   1  14      148.71      159.94     17.78 o 
  -1   1  14      463.88      543.72     21.81 o 
   1   1  14       92.85       86.98     14.02 o 
   3   1  14      177.69      178.04     18.43 o 
   5   1  14     1295.85     1346.33     44.62 o 
   7   1  14      349.23      337.03     26.24 o 
   9   1  14       65.79       82.54     25.23 o 
  11   1  14      150.77      158.84     29.65 o 
  13   1  14      425.75      404.65     45.04 o 
  15   1  14        1.20      112.10     47.73 o 
 -18   2  14     2170.48     2014.14    168.61 o 
 -16   2  14     1644.70     1469.72    110.04 o 
 -14   2  14      770.25      654.13     57.07 o 
 -12   2  14     4416.88     4540.67     98.00 o 
 -10   2  14     5590.73     5355.19     88.39 o 
  -8   2  14     3221.54     3168.00     63.27 o 
  -6   2  14     4005.77     4021.72     68.91 o 
  -4   2  14    19758.86    19449.39    194.46 o 
  -2   2  14     3968.23     3900.29     54.55 o 
   0   2  14     4846.56     5110.51     63.98 o 
   2   2  14    20206.66    19854.73    185.40 o 
   4   2  14     2399.86     2311.79     42.68 o 
   6   2  14     2625.99     2597.33     56.02 o 
   8   2  14     6210.41     5937.63     92.51 o 
  10   2  14      790.31      771.17     58.39 o 
  12   2  14      151.95      117.07     30.18 o 
  14   2  14     1964.99     1912.80     79.83 o 
  16   2  14      476.54      237.05     58.51 o 
 -17   3  14      699.45      725.10    171.38 o 
 -15   3  14      117.79       94.81     42.23 o 
 -13   3  14        5.63        9.59     28.08 o 
 -11   3  14     2859.54     2837.26     76.23 o 
  -9   3  14      313.96      261.80     26.61 o 
  -7   3  14        1.07      -12.66     16.74 o 
  -5   3  14     3539.09     3496.75     58.77 o 
  -3   3  14      611.36      644.71     25.42 o 
  -1   3  14     1771.76     1839.73     36.15 o 
   1   3  14      401.16      492.02     21.92 o 
   3   3  14        2.09        8.39     13.97 o 
   5   3  14     3012.15     2931.20     54.29 o 
   7   3  14     1990.48     2102.82     45.22 o 
   9   3  14      878.52      890.36     42.41 o 
  11   3  14      658.34      651.16     41.70 o 
  13   3  14     2732.29     2900.02     84.65 o 
  15   3  14       87.92       70.91     49.10 o 
 -16   4  14     3404.55     3171.56    286.01 o 
 -14   4  14       36.60       40.29     37.49 o 
 -12   4  14     3813.83     3709.43     73.32 o 
 -10   4  14     8384.20     8268.74    105.13 o 
  -8   4  14      340.91      387.17     21.29 o 
  -6   4  14     5595.69     5577.95     65.83 o 
  -4   4  14     7955.61     7955.14     97.69 o 
  -2   4  14     1261.82     1206.24     30.23 o 
   0   4  14     4269.00     4319.65     60.39 o 
   2   4  14     5751.56     5670.89     70.71 o 
   4   4  14     3833.45     4020.02     66.44 o 
   6   4  14     1000.20      970.33     40.25 o 
   8   4  14     2990.25     3023.03     61.52 o 
  10   4  14     1675.01     1706.71     47.40 o 
  12   4  14      538.77      473.93     37.57 o 
  14   4  14     1812.00     1812.10     84.10 o 
  16   4  14      447.00      364.04     60.17 o 
 -17   5  14      851.77      820.39     96.64 o 
 -15   5  14      667.27      723.74     77.66 o 
 -13   5  14        1.54       -1.91     23.24 o 
 -11   5  14     5928.97     6054.86     96.49 o 
  -9   5  14     1447.22     1485.38     43.02 o 
  -7   5  14        4.74      -15.64     15.64 o 
  -5   5  14     6372.64     6271.64     77.57 o 
  -3   5  14       16.91       13.52     14.46 o 
  -1   5  14       60.43       54.40     15.65 o 
   1   5  14     4479.70     4410.66     66.29 o 
   3   5  14      160.34      177.08     21.26 o 
   5   5  14     1332.18     1339.79     38.29 o 
   7   5  14     4269.58     4228.21     71.77 o 
   9   5  14      369.32      357.50     30.57 o 
  11   5  14     1224.05     1199.00     48.82 o 
  13   5  14     2099.59     2186.91     68.98 o 
  15   5  14       55.39       69.71     44.39 o 
 -16   6  14     2494.02     2423.32     86.68 o 
 -14   6  14        7.73       16.95     29.95 o 
 -12   6  14     3225.61     3315.05     71.69 o 
 -10   6  14     5454.76     5566.80    100.37 o 
  -8   6  14        5.28        0.58     17.49 o 
  -6   6  14     3507.71     3563.09     61.82 o 
  -4   6  14     3030.39     2990.35     56.78 o 
  -2   6  14      775.41      776.37     28.52 o 
   0   6  14      385.75      380.75     23.91 o 
   2   6  14     4171.34     4199.44     63.76 o 
   4   6  14     3068.48     2949.27     57.26 o 
   6   6  14       57.86       38.89     18.78 o 
   8   6  14     5860.09     6075.16     91.03 o 
  10   6  14     3661.02     3725.24     75.18 o 
  12   6  14      568.02      544.85     41.19 o 
  14   6  14     1146.42     1079.59     74.08 o 
 -15   7  14      399.57      380.20     48.15 o 
 -13   7  14        4.00       11.61     26.58 o 
 -11   7  14     3088.73     3361.32     73.35 o 
  -9   7  14     1948.81     2029.21     55.48 o 
  -7   7  14        4.43       22.69     18.97 o 
  -5   7  14     7750.52     7670.28    100.06 o 
  -3   7  14     1693.71     1550.11     36.87 o 
  -1   7  14        4.31      -14.25     14.25 o 
   1   7  14     9943.35     9620.55    105.25 o 
   3   7  14     1095.79     1160.99     40.99 o 
   5   7  14        0.35       -1.02     19.11 o 
   7   7  14     2199.55     2167.23     53.83 o 
   9   7  14      551.78      521.52     36.63 o 
  11   7  14      239.07      149.29     32.93 o 
  13   7  14      781.12      823.40     63.87 o 
 -16   8  14     1213.18     1265.79     73.24 o 
 -14   8  14       51.92       52.07     44.39 o 
 -12   8  14     1070.88     1209.96     56.88 o 
 -10   8  14     2841.76     2760.76     79.73 o 
  -8   8  14       30.95       16.82     21.83 o 
  -6   8  14     1509.96     1694.53     52.51 o 
  -4   8  14     4444.04     4246.25     72.79 o 
  -2   8  14      136.95      101.96     18.84 o 
   0   8  14       70.06       88.69     19.57 o 
   2   8  14     1537.80     1489.41     45.95 o 
   4   8  14     2137.97     1981.13     50.31 o 
   6   8  14       63.93       46.00     22.20 o 
   8   8  14     1382.48     1350.26     46.96 o 
  10   8  14      924.87      980.90     55.62 o 
  12   8  14      256.66      171.01     42.78 o 
  14   8  14     1192.13      988.04     84.44 o 
 -15   9  14      936.08     1027.59    113.99 o 
 -13   9  14      231.26      208.49     46.68 o 
 -11   9  14      987.87     1137.07     54.92 o 
  -9   9  14     3263.54     3048.76     83.40 o 
  -7   9  14       57.29       38.11     22.14 o 
  -5   9  14     3406.49     3219.19     64.79 o 
  -3   9  14    10822.92    10640.98    139.18 o 
  -1   9  14      357.36      389.56     26.00 o 
   1   9  14     4241.59     4161.12     70.43 o 
   3   9  14     6805.17     6882.19    101.20 o 
   5   9  14     1096.14     1195.61     44.66 o 
   7   9  14     3295.43     3406.57     79.80 o 
   9   9  14     1911.84     1916.42     63.70 o 
  11   9  14        5.39      -14.67     36.81 o 
  13   9  14      422.32      304.83     90.96 o 
 -14  10  14       13.30       73.36     52.39 o 
 -12  10  14      164.13      168.70     44.00 o 
 -10  10  14     2652.01     2848.34     78.32 o 
  -8  10  14       81.44       59.70     29.48 o 
  -6  10  14      828.24      841.36     49.51 o 
  -4  10  14     3775.75     3411.50     82.65 o 
  -2  10  14       30.51       70.65     26.21 o 
   0  10  14      570.73      598.57     39.42 o 
   2  10  14     2319.50     2407.59     72.72 o 
   4  10  14       80.27       76.14     29.21 o 
   6  10  14        1.69        8.91     26.17 o 
   8  10  14      677.16      666.44     45.51 o 
  10  10  14       13.83       24.56     37.63 o 
  12  10  14       22.07       11.17     50.81 o 
 -13  11  14      809.30      943.74    102.69 o 
 -11  11  14     1277.05     1282.94     95.45 o 
  -9  11  14     3657.74     3890.28    108.35 o 
  -7  11  14      874.07      836.99     51.12 o 
  -5  11  14     2523.27     2424.83    101.94 o 
  -3  11  14     8113.99     8029.85    126.44 o 
  -1  11  14     1302.76     1361.20     58.11 o 
   1  11  14     2601.71     2490.71     74.25 o 
   3  11  14     5232.38     5363.32    108.22 o 
   5  11  14     1888.21     1871.14     68.29 o 
   7  11  14     1008.19      931.10     50.37 o 
   9  11  14     2162.00     2228.46     89.85 o 
  11  11  14      334.28      319.63     63.85 o 
 -12  12  14       32.58       89.59     66.99 o 
 -10  12  14      341.47      349.16    100.00 o 
  -8  12  14      206.33       64.59     37.71 o 
  -6  12  14        5.70      -21.35     27.86 o 
  -4  12  14      763.23      738.89     48.61 o 
  -2  12  14      439.20      496.32     39.23 o 
   0  12  14      275.95      224.08     33.88 o 
   2  12  14      583.47      597.86     45.65 o 
   4  12  14       34.66       49.45     31.71 o 
   6  12  14      165.60      237.84     47.18 o 
   8  12  14       11.79       36.49     44.30 o 
  10  12  14       14.35       24.03     50.83 o 
 -11  13  14     1538.68     1511.53    162.57 o 
  -9  13  14     2470.60     2227.23    193.18 o 
  -7  13  14      489.76      407.82     59.02 o 
  -5  13  14     1384.48     1291.74     61.81 o 
  -3  13  14     3615.93     3670.05     88.38 o 
  -1  13  14      244.51      256.98     36.86 o 
   1  13  14     2722.90     2749.39     86.86 o 
   3  13  14     4903.61     5052.62    132.23 o 
   5  13  14       18.12       35.88     42.86 o 
   7  13  14      909.31      808.48     75.13 o 
   9  13  14     2668.77     2376.92    219.07 o 
 -10  14  14      158.82      255.73     73.02 o 
  -8  14  14        2.03       31.63     57.05 o 
  -6  14  14      122.46       78.59     46.81 o 
  -4  14  14       16.02      -25.59     36.60 o 
  -2  14  14       40.76       74.43     37.46 o 
   0  14  14       18.62       26.44     40.09 o 
   2  14  14       28.83       55.92     46.32 o 
   4  14  14       86.13       36.79     46.77 o 
   6  14  14        2.07      -41.64     48.38 o 
   8  14  14      118.31      212.37    148.50 o 
  -9  15  14      202.84      125.51    112.29 o 
  -7  15  14      101.87       -0.55     59.70 o 
  -5  15  14     2601.45     2857.53    132.59 o 
  -3  15  14      681.08      672.23     65.48 o 
  -1  15  14        5.92       11.61     41.29 o 
   1  15  14     1310.97     1410.22    101.54 o 
   3  15  14     1608.67     1377.74    143.32 o 
   5  15  14       13.95        0.72     66.68 o 
   7  15  14     1367.18     1486.09    124.28 o 
  -6  16  14        1.27       -1.37     74.28 o 
  -4  16  14      458.77      347.63     98.67 o 
  -2  16  14       40.54       64.44     63.24 o 
   0  16  14      143.19      140.36     53.70 o 
   2  16  14      171.05       97.80     60.84 o 
   4  16  14       34.62      -14.43     69.36 o 
  -1  17  14        5.62      -58.04     58.04 o 
 -17   1  15     2034.55     2147.34    168.64 o 
 -15   1  15     2249.12     2307.90    110.44 o 
 -13   1  15      745.08      779.63     56.87 o 
 -11   1  15     3159.20     3088.82     79.04 o 
  -9   1  15     6737.32     6590.64     99.00 o 
  -7   1  15        6.13      -10.12     17.66 o 
  -5   1  15     2579.07     2473.48     54.24 o 
  -3   1  15    19462.15    19363.08    195.69 o 
  -1   1  15      389.82      333.13     26.17 o 
   1   1  15     3854.96     3898.60     54.55 o 
   3   1  15    28210.27    28288.25    232.04 o 
   5   1  15      154.74      113.92     20.38 o 
   7   1  15     3106.23     3030.31     61.74 o 
   9   1  15    11190.15    11187.94    136.51 o 
  11   1  15      246.02      144.75     30.12 o 
  13   1  15      152.72      124.60     37.83 o 
  15   1  15     1793.29     1791.19     90.88 o 
 -16   2  15      442.32      559.21    114.73 o 
 -14   2  15       21.63       42.32     42.09 o 
 -12   2  15      250.81      220.58     34.95 o 
 -10   2  15      920.63      937.14     41.99 o 
  -8   2  15      224.34      240.77     26.42 o 
  -6   2  15      685.10      787.17     34.98 o 
  -4   2  15      321.24      379.93     26.86 o 
  -2   2  15       59.92       63.32     18.02 o 
   0   2  15      132.81      114.07     19.66 o 
   2   2  15        0.21       48.34     18.33 o 
   4   2  15      332.63      349.44     20.48 o 
   6   2  15       49.77       35.10     19.20 o 
   8   2  15        7.92       45.53     22.32 o 
  10   2  15     1340.26     1263.38     72.12 o 
  12   2  15        0.14      -15.12     31.29 o 
  14   2  15      282.73      238.28     51.34 o 
 -17   3  15     2062.87     2256.80    169.70 o 
 -15   3  15     2236.33     2035.94    100.20 o 
 -13   3  15       34.93       48.82     31.09 o 
 -11   3  15     4594.38     4451.79     96.43 o 
  -9   3  15     6616.55     6423.12     98.03 o 
  -7   3  15      519.24      559.43     31.48 o 
  -5   3  15     6080.29     6084.84     87.98 o 
  -3   3  15    12908.60    12977.43    138.09 o 
  -1   3  15        2.49      -14.87     15.74 o 
   1   3  15     6028.06     6015.53     89.29 o 
   3   3  15     8655.90     8563.68    107.95 o 
   5   3  15      638.00      648.00     27.00 o 
   7   3  15     2141.66     2040.82     50.31 o 
   9   3  15     3625.07     3684.78     74.52 o 
  11   3  15      139.49      156.99     31.62 o 
  13   3  15      454.46      428.80     48.69 o 
  15   3  15     1864.33     1851.30     97.05 o 
 -16   4  15      886.50      807.02     92.09 o 
 -14   4  15      139.27      119.99     48.09 o 
 -12   4  15        1.54        4.67     31.30 o 
 -10   4  15     5085.28     5075.27     94.72 o 
  -8   4  15       11.62       24.60     20.84 o 
  -6   4  15      582.51      554.75     40.27 o 
  -4   4  15     3732.60     3596.93     58.59 o 
  -2   4  15       64.14       62.47     14.24 o 
   0   4  15      810.30      766.35     28.75 o 
   2   4  15      174.99      176.75     18.98 o 
   4   4  15        6.08       -6.12     20.21 o 
   6   4  15      219.33      252.56     24.39 o 
   8   4  15      286.31      388.09     29.41 o 
  10   4  15     1019.82     1064.54     46.31 o 
  12   4  15      167.22      162.04     34.91 o 
  14   4  15      316.95      363.28     59.03 o 
 -15   5  15     2397.10     2561.45    135.56 o 
 -13   5  15        2.50        1.69     40.69 o 
 -11   5  15     4850.83     4822.12     82.09 o 
  -9   5  15     4750.84     4510.10     75.19 o 
  -7   5  15        4.61      -15.99     15.99 o 
  -5   5  15    10771.73    10822.96    113.22 o 
  -3   5  15     3600.64     3556.07     54.65 o 
  -1   5  15      159.99      158.29     18.90 o 
   1   5  15     5042.93     5138.77     74.23 o 
   3   5  15     3015.19     2960.75     59.50 o 
   5   5  15     1354.22     1383.32     40.98 o 
   7   5  15     1543.67     1511.02     45.75 o 
   9   5  15     2507.47     2518.15     63.60 o 
  11   5  15     2307.22     2382.14     73.41 o 
  13   5  15     1125.07     1064.41     72.41 o 
 -16   6  15     1309.82     1200.96    141.96 o 
 -14   6  15      620.97      612.47     53.80 o 
 -12   6  15        0.64      -22.69     22.69 o 
 -10   6  15     3561.59     3720.63     73.22 o 
  -8   6  15     1238.88     1282.48     41.33 o 
  -6   6  15      322.17      366.18     30.59 o 
  -4   6  15     9947.46     9835.24    100.77 o 
  -2   6  15      698.97      646.69     34.24 o 
   0   6  15      161.01      183.50     20.39 o 
   2   6  15     6986.08     6722.84     90.00 o 
   4   6  15      291.59      299.24     29.01 o 
   6   6  15       51.27       35.78     21.98 o 
   8   6  15     2420.51     2442.82     64.38 o 
  10   6  15      460.54      438.68     42.77 o 
  12   6  15      111.83       72.31     40.17 o 
  14   6  15     1049.23     1038.27     73.37 o 
 -15   7  15      259.34      223.92     47.01 o 
 -13   7  15       14.60        7.77     30.47 o 
 -11   7  15     5464.42     5456.47     93.52 o 
  -9   7  15      974.14     1011.63     42.37 o 
  -7   7  15       27.33       29.34     19.65 o 
  -5   7  15     7417.81     7381.19     93.03 o 
  -3   7  15      528.08      480.21     26.23 o 
  -1   7  15      123.47      116.36     19.01 o 
   1   7  15     3106.74     3175.08     59.98 o 
   3   7  15      248.28      271.63     26.26 o 
   5   7  15     1614.39     1653.39     50.90 o 
   7   7  15      951.36      887.00     43.84 o 
   9   7  15     1082.11     1023.60     50.06 o 
  11   7  15     2280.99     2441.03     74.40 o 
  13   7  15      585.70      500.46     61.20 o 
 -14   8  15       44.32      101.85     40.64 o 
 -12   8  15      514.39      497.14     41.01 o 
 -10   8  15     2026.53     2261.76     62.45 o 
  -8   8  15      738.50      697.30     36.12 o 
  -6   8  15       43.48       39.57     21.33 o 
  -4   8  15     4836.65     4789.15     76.74 o 
  -2   8  15     2553.25     2350.22     50.72 o 
   0   8  15       99.38      101.34     21.54 o 
   2   8  15     6922.65     6722.23     88.48 o 
   4   8  15     2490.15     2691.00     59.64 o 
   6   8  15      518.64      444.00     34.33 o 
   8   8  15     2807.27     2817.51     67.68 o 
  10   8  15      554.70      494.41     45.01 o 
  12   8  15      198.19      168.49     45.66 o 
 -13   9  15      137.68      163.70     50.87 o 
 -11   9  15     1633.43     1651.11     67.06 o 
  -9   9  15      993.56     1055.69     49.19 o 
  -7   9  15      304.23      252.65     30.44 o 
  -5   9  15     4465.26     4613.39     96.72 o 
  -3   9  15     1225.64     1383.63     50.50 o 
  -1   9  15      537.63      477.89     32.69 o 
   1   9  15     4993.52     5004.42     80.04 o 
   3   9  15      227.08      234.54     33.06 o 
   5   9  15     1373.63     1334.61     46.57 o 
   7   9  15     1394.46     1208.53     52.91 o 
   9   9  15      181.73      136.62     34.28 o 
  11   9  15      443.38      353.28     59.77 o 
  13   9  15      336.45      321.17     64.40 o 
 -14  10  15      172.23      135.65     66.33 o 
 -12  10  15      855.69      941.88     92.62 o 
 -10  10  15     2225.98     2280.10     80.10 o 
  -8  10  15     1614.76     1404.88     63.72 o 
  -6  10  15      279.26      244.57     32.76 o 
  -4  10  15     2199.03     2025.63     59.95 o 
  -2  10  15     5157.59     5085.80     92.19 o 
   0  10  15      989.73      861.97     46.54 o 
   2  10  15     4881.06     4903.10     91.59 o 
   4  10  15     2989.62     2996.14     96.31 o 
   6  10  15     1089.11     1004.93     51.12 o 
   8  10  15     4446.10     4474.30    102.08 o 
  10  10  15      543.35      612.18     65.76 o 
  12  10  15      130.17       72.70     57.83 o 
 -13  11  15       49.95       86.44     55.37 o 
 -11  11  15       85.43      101.40     50.49 o 
  -9  11  15      254.75      318.45     48.59 o 
  -7  11  15      144.52       72.24     32.53 o 
  -5  11  15      591.62      533.68     45.02 o 
  -3  11  15      921.31      882.28     49.43 o 
  -1  11  15       45.71       -8.92     25.98 o 
   1  11  15      652.89      510.89     44.22 o 
   3  11  15     1212.03     1336.37     70.50 o 
   5  11  15       11.80       -0.71     31.58 o 
   7  11  15      416.17      338.63     67.33 o 
   9  11  15      177.15      220.95     52.22 o 
  11  11  15       80.48       63.96     55.31 o 
 -12  12  15     1254.99     1478.44    159.42 o 
 -10  12  15     1864.66     1664.85    142.08 o 
  -8  12  15     1121.27     1080.51     89.98 o 
  -6  12  15     1295.38     1147.30     59.50 o 
  -4  12  15     4076.38     3856.93     89.67 o 
  -2  12  15     1773.97     1835.63     65.38 o 
   0  12  15      328.69      313.52     40.35 o 
   2  12  15     4016.24     4019.24     97.05 o 
   4  12  15     2201.27     2200.88     80.36 o 
   6  12  15      343.86      349.36     56.42 o 
   8  12  15     1197.13     1106.75     93.23 o 
  10  12  15      972.10      949.26     89.21 o 
 -11  13  15      141.16       87.35     67.02 o 
  -9  13  15        5.26      105.14     62.64 o 
  -7  13  15      361.52      423.94     70.14 o 
  -5  13  15      394.78      460.84     51.38 o 
  -3  13  15      533.03      545.43     57.81 o 
  -1  13  15       19.08       -1.42     34.04 o 
   1  13  15       10.32       37.74     39.25 o 
   3  13  15      529.03      571.96     60.31 o 
   5  13  15       11.94      -43.26     43.26 o 
   7  13  15        6.90       17.56     51.07 o 
   9  13  15       53.94       67.20     71.55 o 
  -8  14  15      682.17      617.89     88.62 o 
  -6  14  15     1619.08     1566.02    104.91 o 
  -4  14  15     1684.74     1889.76     91.76 o 
  -2  14  15     1119.65     1254.93     79.18 o 
   0  14  15      615.60      615.36     69.69 o 
   2  14  15     1527.27     1742.59    141.96 o 
   4  14  15      998.58     1041.71     92.57 o 
   6  14  15       44.01       10.87     55.05 o 
  -7  15  15      162.20      280.95     67.82 o 
  -5  15  15      277.30      383.73     69.50 o 
  -3  15  15        2.51       13.60     46.00 o 
  -1  15  15       53.71       -0.26     45.45 o 
   1  15  15      348.03      317.59     95.99 o 
   3  15  15      150.54      197.40    102.22 o 
   5  15  15       73.56      -32.94     91.75 o 
  -4  16  15     1929.51     2199.99    178.66 o 
  -2  16  15      569.71      577.78     98.56 o 
   0  16  15      309.37      282.18     84.06 o 
   2  16  15     1226.56     1185.10    103.88 o 
 -16   0  16     1753.00     1760.99    218.67 o 
 -14   0  16     1514.43     1599.10    229.86 o 
 -12   0  16     2385.61     2360.05    119.48 o 
 -10   0  16     3114.46     3260.33    107.98 o 
  -8   0  16     1253.05     1142.03     54.08 o 
  -6   0  16      104.50       99.47     25.59 o 
  -4   0  16     3346.86     3393.66     94.57 o 
  -2   0  16     5427.21     5631.44    157.32 o 
   0   0  16      561.29      505.03     38.85 o 
   2   0  16     6748.63     7028.00    141.08 o 
   4   0  16    13353.23    13690.86    212.80 o 
   6   0  16      406.04      398.16     43.58 o 
   8   0  16     8252.36     8687.52    170.85 o 
  10   0  16     4139.11     4245.91    122.17 o 
  12   0  16        0.04       -6.01     46.34 o 
  14   0  16     2050.51     1802.22    131.87 o 
 -17   1  16       31.62       98.65     78.80 o 
 -15   1  16        4.13      -10.34     52.80 o 
 -13   1  16       64.73       44.55     40.81 o 
 -11   1  16      223.86      192.51     32.81 o 
  -9   1  16       35.11       30.89     21.55 o 
  -7   1  16      164.54      162.23     24.25 o 
  -5   1  16      285.60      278.07     25.68 o 
  -3   1  16        0.26       40.01     19.03 o 
  -1   1  16        8.02      -12.98     17.28 o 
   1   1  16      245.94      261.19     20.43 o 
   3   1  16       88.30      227.72     23.14 o 
   5   1  16      411.38      495.61     29.84 o 
   7   1  16       10.06       -9.37     20.14 o 
   9   1  16      254.23      362.77     34.52 o 
  11   1  16      283.84      310.73     42.77 o 
  13   1  16       13.66       17.57     47.33 o 
 -16   2  16     2538.53     2553.77    366.25 o 
 -14   2  16     1579.16     1783.15    103.94 o 
 -12   2  16      953.92      933.44     52.48 o 
 -10   2  16     4919.04     4892.61     93.90 o 
  -8   2  16     4538.12     4490.81     80.12 o 
  -6   2  16     1723.59     1783.01     67.75 o 
  -4   2  16     5392.93     5396.07     84.01 o 
  -2   2  16     9210.65     8807.95    113.32 o 
   0   2  16      335.68      311.61     25.07 o 
   2   2  16     7022.37     6862.13    106.45 o 
   4   2  16     9802.64     9898.56    130.81 o 
   6   2  16      147.54      140.96     21.81 o 
   8   2  16     4936.46     4867.85     82.34 o 
  10   2  16     4150.29     4368.88     91.97 o 
  12   2  16      124.29       42.96     34.59 o 
  14   2  16     1445.38     1397.37     80.16 o 
 -15   3  16      305.22      181.55     76.23 o 
 -13   3  16      463.54      425.67     58.18 o 
 -11   3  16      339.37      289.90     36.56 o 
  -9   3  16     1266.24     1298.85     69.30 o 
  -7   3  16      795.10      822.31     37.13 o 
  -5   3  16     2943.88     3119.47     61.97 o 
  -3   3  16      724.95      729.19     33.14 o 
  -1   3  16      226.55      190.16     25.64 o 
   1   3  16     4612.69     4547.53     73.21 o 
   3   3  16      161.40      172.20     24.11 o 
   5   3  16      499.85      448.32     32.83 o 
   7   3  16      671.11      714.45     40.63 o 
   9   3  16      780.64      801.25     43.34 o 
  11   3  16     1312.09     1390.02     61.10 o 
  13   3  16      186.39      144.66     50.34 o 
 -16   4  16     1064.73     1077.34    177.18 o 
 -14   4  16     1782.02     1595.86    106.95 o 
 -12   4  16      411.35      399.74     51.46 o 
 -10   4  16     3798.42     3643.11     90.55 o 
  -8   4  16     4641.42     4501.32     98.43 o 
  -6   4  16     1516.56     1505.34     60.40 o 
  -4   4  16     7882.24     7615.78    114.25 o 
  -2   4  16     4942.32     4897.00     82.78 o 
   0   4  16      787.37      752.64     37.40 o 
   2   4  16     4847.70     4957.33     73.45 o 
   4   4  16     2874.65     2914.46     54.42 o 
   6   4  16       16.93       -3.90     17.35 o 
   8   4  16     1505.23     1502.68     48.42 o 
  10   4  16     2412.93     2545.95     92.23 o 
  12   4  16      155.90      124.38     51.32 o 
  14   4  16      418.99      435.90     74.75 o 
 -15   5  16      245.45      120.48     59.78 o 
 -13   5  16      675.18      787.72     73.69 o 
 -11   5  16     1111.12      940.97     59.70 o 
  -9   5  16     1516.93     1488.84     61.52 o 
  -7   5  16     2901.02     2902.43     62.10 o 
  -5   5  16     5105.43     5312.89     73.68 o 
  -3   5  16     1480.79     1517.43     36.65 o 
  -1   5  16     1935.41     1911.26     44.76 o 
   1   5  16     4930.95     4965.41     84.30 o 
   3   5  16      170.53      186.48     25.17 o 
   5   5  16      218.28      176.79     24.89 o 
   7   5  16     1181.72     1043.62     44.00 o 
   9   5  16      331.91      299.38     32.37 o 
  11   5  16     1161.71     1077.13     68.55 o 
  13   5  16       77.61       51.56     57.44 o 
 -14   6  16      461.00      273.85     67.20 o 
 -12   6  16       64.77       10.26     37.03 o 
 -10   6  16     4859.55     4874.55     82.09 o 
  -8   6  16     1602.57     1474.99     47.46 o 
  -6   6  16      159.06      140.39     21.84 o 
  -4   6  16     8069.60     7976.65     91.73 o 
  -2   6  16     2097.77     2088.18     48.09 o 
   0   6  16     1218.75     1249.60     55.08 o 
   2   6  16     3236.32     3318.35     64.95 o 
   4   6  16     1315.70     1411.89     50.20 o 
   6   6  16      105.15       30.66     24.25 o 
   8   6  16     1125.77     1135.07     59.78 o 
  10   6  16     1375.86     1382.81     65.26 o 
  12   6  16      628.40      533.12     75.33 o 
 -15   7  16      720.75      702.73     91.96 o 
 -13   7  16      134.99      112.94     33.16 o 
 -11   7  16      709.40      702.16     51.39 o 
  -9   7  16     1454.22     1551.43     56.86 o 
  -7   7  16      370.57      396.13     29.22 o 
  -5   7  16      270.90      258.33     27.02 o 
  -3   7  16     4996.00     5050.52     81.34 o 
  -1   7  16      901.23      798.10     36.52 o 
   1   7  16      477.30      507.41     42.96 o 
   3   7  16     4013.13     4018.96     74.36 o 
   5   7  16     1685.14     1665.27     55.25 o 
   7   7  16      873.45      813.13     45.12 o 
   9   7  16     1123.61     1145.74     58.14 o 
  11   7  16      428.12      437.20     52.24 o 
  13   7  16      370.22      313.02     56.87 o 
 -14   8  16       36.01       28.18     35.44 o 
 -12   8  16        4.43        0.98     33.00 o 
 -10   8  16     1944.68     2069.83     69.53 o 
  -8   8  16      670.71      697.85     40.21 o 
  -6   8  16        4.73      -15.69     20.98 o 
  -4   8  16     5381.60     5483.55     93.35 o 
  -2   8  16      445.21      490.10     35.28 o 
   0   8  16        0.24      -19.45     19.45 o 
   2   8  16     6042.05     6008.55    100.29 o 
   4   8  16      222.37      231.03     29.44 o 
   6   8  16      260.65      267.37     33.34 o 
   8   8  16      581.63      582.45     48.06 o 
  10   8  16      425.93      434.15     53.47 o 
  12   8  16       14.22      -11.49     43.21 o 
 -13   9  16       66.97       67.46     44.78 o 
 -11   9  16      789.41      801.70     65.92 o 
  -9   9  16     2857.62     3044.08     90.76 o 
  -7   9  16       36.08        3.85     30.43 o 
  -5   9  16      307.34      260.41     35.02 o 
  -3   9  16     3571.82     3466.38     78.15 o 
  -1   9  16     1192.66     1126.65     56.98 o 
   1   9  16      298.08      273.64     35.58 o 
   3   9  16     7889.68     7749.73    112.78 o 
   5   9  16      794.99      731.52     41.20 o 
   7   9  16      486.25      386.84     39.33 o 
   9   9  16     5371.90     5635.44    145.41 o 
  11   9  16       48.42       20.77     43.19 o 
 -12  10  16        7.40       31.56     98.86 o 
 -10  10  16      736.16      829.18     65.06 o 
  -8  10  16        7.72       50.08     31.50 o 
  -6  10  16       88.07       85.87     29.15 o 
  -4  10  16     1411.64     1527.09     70.19 o 
  -2  10  16      544.28      556.43     40.62 o 
   0  10  16        0.91      -24.53     24.77 o 
   2  10  16     1061.53      968.09     49.75 o 
   4  10  16      775.70      801.11     56.26 o 
   6  10  16       12.13        7.73     31.39 o 
   8  10  16      555.22      536.47     54.85 o 
  10  10  16      503.34      543.38     58.27 o 
 -11  11  16      691.87      745.07     75.36 o 
  -9  11  16     3635.35     3867.11    147.30 o 
  -7  11  16        2.86        5.79     31.28 o 
  -5  11  16      345.31      241.38     35.70 o 
  -3  11  16     4407.97     4369.15     92.18 o 
  -1  11  16      286.97      237.75     34.50 o 
   1  11  16       89.60       62.98     34.37 o 
   3  11  16     4844.40     5141.76    110.67 o 
   5  11  16      651.33      674.50     55.22 o 
   7  11  16      197.38      180.00     58.50 o 
   9  11  16     2728.23     2700.19    152.43 o 
 -10  12  16       35.23       48.90     63.56 o 
  -8  12  16       38.11       15.86     54.27 o 
  -6  12  16        5.81      -31.73     35.70 o 
  -4  12  16      103.51       89.80     37.59 o 
  -2  12  16      112.31      115.40     35.96 o 
   0  12  16       83.43       39.58     33.47 o 
   2  12  16      240.06      152.47     46.04 o 
   4  12  16      247.94      269.31     55.81 o 
   6  12  16        0.87      -48.25     48.25 o 
   8  12  16      605.38      488.15     75.09 o 
  -9  13  16     3169.40     2884.11    154.62 o 
  -7  13  16      185.78       84.28     54.00 o 
  -5  13  16     1635.42     1662.77     95.28 o 
  -3  13  16     4466.17     4280.55    124.99 o 
  -1  13  16       51.90       66.73     41.09 o 
   1  13  16      660.01      516.04     68.10 o 
   3  13  16     3351.34     3223.80    138.57 o 
   5  13  16      157.01      138.91     58.61 o 
   7  13  16      235.04      129.59     69.17 o 
  -8  14  16      115.14       77.63     63.82 o 
  -6  14  16      293.57      287.49     66.26 o 
  -4  14  16      423.46      491.50     67.37 o 
  -2  14  16       18.12       88.94     48.10 o 
   0  14  16       24.48       11.53     44.57 o 
   2  14  16       11.81      -39.94     51.12 o 
   4  14  16       81.83       76.72     58.87 o 
   6  14  16       69.65       61.05     64.09 o 
  -5  15  16     1051.16     1130.92     99.77 o 
  -3  15  16     1816.35     1791.79    113.94 o 
  -1  15  16      241.87      237.66     58.87 o 
   1  15  16      570.65      674.35     85.98 o 
   3  15  16     1668.85     1792.92    140.69 o 
 -15   1  17     3420.16     3230.24    187.27 o 
 -13   1  17      291.27      302.68     55.36 o 
 -11   1  17     1066.03     1016.62     55.23 o 
  -9   1  17     7006.37     7053.31    106.73 o 
  -7   1  17        3.68      -11.39     19.65 o 
  -5   1  17      477.79      514.80     31.49 o 
  -3   1  17     7501.99     7358.93    103.27 o 
  -1   1  17      569.73      628.37     33.93 o 
   1   1  17      205.67      203.62     25.44 o 
   3   1  17     8232.52     8541.30    119.39 o 
   5   1  17     2077.64     2150.77     54.27 o 
   7   1  17      189.68      127.31     26.58 o 
   9   1  17     9710.81    10422.23    147.34 o 
  11   1  17     1214.11     1335.03     63.55 o 
  13   1  17        0.75       32.59     43.48 o 
 -16   2  17      219.29      160.57     82.26 o 
 -14   2  17       12.62       53.20     62.69 o 
 -12   2  17      134.80      104.86     37.38 o 
 -10   2  17      233.45      206.78     32.06 o 
  -8   2  17      108.88      139.92     25.88 o 
  -6   2  17       75.79       46.82     21.25 o 
  -4   2  17     1192.44     1282.66     46.52 o 
  -2   2  17      953.96      936.29     38.51 o 
   0   2  17       49.36       21.29     18.41 o 
   2   2  17     1639.72     1655.76     51.03 o 
   4   2  17       32.87       54.11     23.75 o 
   6   2  17       11.44      -21.87     21.87 o 
   8   2  17      337.22      354.93     35.37 o 
  10   2  17      130.74      233.87     35.81 o 
  12   2  17        9.32       48.60     39.04 o 
 -15   3  17     1915.88     2080.37    156.98 o 
 -13   3  17      882.23      872.81     73.76 o 
 -11   3  17      659.26      776.11     54.40 o 
  -9   3  17     4614.38     4678.18    101.47 o 
  -7   3  17     2241.01     2102.71     62.12 o 
  -5   3  17     1388.70     1348.27     50.74 o 
  -3   3  17     7890.70     7838.90    118.24 o 
  -1   3  17     1235.63     1230.09     40.25 o 
   1   3  17      593.15      614.28     32.81 o 
   3   3  17     7908.07     8033.87    115.16 o 
   5   3  17     1876.37     2068.34     76.93 o 
   7   3  17      106.03       78.39     27.77 o 
   9   3  17     2949.12     3141.23     88.12 o 
  11   3  17     1089.11     1164.60     73.25 o 
  13   3  17       56.68       18.17     50.92 o 
 -14   4  17      162.18      175.71     60.55 o 
 -12   4  17      308.62      379.45     57.50 o 
 -10   4  17      442.11      361.36     54.00 o 
  -8   4  17     1166.91     1133.79     56.75 o 
  -6   4  17     1833.73     1927.27     59.43 o 
  -4   4  17     2649.62     2744.58     67.93 o 
  -2   4  17     1680.35     1777.75     53.06 o 
   0   4  17      237.78      203.13     27.34 o 
   2   4  17     3106.68     3148.75     70.48 o 
   4   4  17      777.64      682.75     50.51 o 
   6   4  17       65.68       30.68     27.77 o 
   8   4  17      462.42      405.42     37.19 o 
  10   4  17       80.72       62.53     35.37 o 
  12   4  17      254.26      238.27     56.76 o 
 -15   5  17      707.72      735.05     90.17 o 
 -13   5  17      861.81      691.49     81.40 o 
 -11   5  17      770.32      944.96     70.76 o 
  -9   5  17     3260.12     3163.56     93.64 o 
  -7   5  17     2899.15     2861.48     79.02 o 
  -5   5  17     2101.12     2179.64     62.48 o 
  -3   5  17     4492.81     4270.90     80.45 o 
  -1   5  17     2891.09     2935.49     67.06 o 
   1   5  17     5523.55     5499.97     82.17 o 
   3   5  17     2932.70     2942.97     60.56 o 
   5   5  17     1261.63     1352.41     45.09 o 
   7   5  17     1504.68     1423.12     49.98 o 
   9   5  17      736.75      597.75     54.89 o 
  11   5  17      744.09      740.37     73.26 o 
  13   5  17       10.93       28.28     57.48 o 
 -14   6  17      270.37      232.56    104.30 o 
 -12   6  17      217.48      124.54     53.27 o 
 -10   6  17     2337.65     2213.05     82.29 o 
  -8   6  17     1037.27      953.18     56.17 o 
  -6   6  17      585.32      606.75     41.62 o 
  -4   6  17     2660.04     2633.05     51.49 o 
  -2   6  17     1795.50     1864.90     44.55 o 
   0   6  17      186.29      182.42     23.00 o 
   2   6  17     3097.97     3090.21     63.88 o 
   4   6  17     1338.48     1351.56     46.65 o 
   6   6  17      104.17       76.65     26.01 o 
   8   6  17      662.58      630.59     44.91 o 
  10   6  17      490.50      544.79     53.29 o 
  12   6  17        7.96      -49.76     53.90 o 
 -13   7  17      255.14      221.80     64.72 o 
 -11   7  17      293.67      198.56     47.56 o 
  -9   7  17      440.02      335.50     29.71 o 
  -7   7  17     1669.12     1669.34     58.44 o 
  -5   7  17      844.25      839.34     53.90 o 
  -3   7  17     2069.95     2144.13     53.57 o 
  -1   7  17     3632.33     3812.52     71.88 o 
   1   7  17     2035.53     2074.60     74.75 o 
   3   7  17     1254.47     1360.85     61.33 o 
   5   7  17     1564.82     1555.43     60.71 o 
   7   7  17     1575.83     1586.26     58.63 o 
   9   7  17      184.27      145.99     42.74 o 
  11   7  17     1124.42     1324.81     76.62 o 
 -12   8  17        2.91      -13.10     31.44 o 
 -10   8  17     1683.16     1629.61     63.79 o 
  -8   8  17      792.56      827.84     45.10 o 
  -6   8  17       14.16       -2.15     24.66 o 
  -4   8  17      903.29      928.75     52.80 o 
  -2   8  17     2016.54     2131.68     71.13 o 
   0   8  17     1048.73      893.10     48.53 o 
   2   8  17      851.67      899.35     48.19 o 
   4   8  17     3204.52     3219.51     71.63 o 
   6   8  17     1408.94     1321.75     52.48 o 
   8   8  17     1191.76     1181.95     99.15 o 
  10   8  17     2284.58     2331.06     96.15 o 
 -13   9  17       80.01       53.07     43.09 o 
 -11   9  17      312.40      288.74     73.78 o 
  -9   9  17      125.28      196.13     40.31 o 
  -7   9  17      360.10      377.98     38.99 o 
  -5   9  17      551.24      543.02     39.82 o 
  -3   9  17     1264.77     1346.14     62.41 o 
  -1   9  17      575.00      638.68     45.40 o 
   1   9  17      369.11      451.94     39.03 o 
   3   9  17     1318.94     1325.94     63.46 o 
   5   9  17      399.82      461.54     38.65 o 
   7   9  17      335.68      281.92     40.43 o 
   9   9  17      153.61      169.95     44.42 o 
 -12  10  17      179.68      141.29     75.11 o 
 -10  10  17     1642.13     1569.80    102.33 o 
  -8  10  17     2414.42     2507.41     98.11 o 
  -6  10  17       45.99       79.65     29.81 o 
  -4  10  17     1726.24     1956.54     75.89 o 
  -2  10  17     1811.90     1641.44     60.57 o 
   0  10  17      233.96      157.94     31.92 o 
   2  10  17      381.61      367.74     39.10 o 
   4  10  17     2930.77     2789.63     78.36 o 
   6  10  17      234.38      235.92     53.12 o 
   8  10  17      739.01      676.96     66.72 o 
  10  10  17     2341.88     2349.92    111.01 o 
 -11  11  17       38.49      -32.63     55.37 o 
  -9  11  17      335.25      387.36     60.86 o 
  -7  11  17       36.42       -1.51     39.44 o 
  -5  11  17        0.97      -29.70     29.70 o 
  -3  11  17        8.40       36.63     30.22 o 
  -1  11  17      140.97       98.79     32.57 o 
   1  11  17      156.39      127.91     35.97 o 
   3  11  17       67.65       82.86     38.10 o 
   5  11  17      436.96      391.37     52.34 o 
   7  11  17       43.93       27.96     54.46 o 
   9  11  17      402.86      515.57     66.32 o 
 -10  12  17     1143.35     1489.06    115.74 o 
  -8  12  17     4309.05     4504.67    147.36 o 
  -6  12  17      236.78      193.06     46.45 o 
  -4  12  17     1122.15     1189.81     72.77 o 
  -2  12  17     4452.73     4499.04    126.91 o 
   0  12  17       88.15       32.21     40.12 o 
   2  12  17     1062.33     1142.86    173.55 o 
   4  12  17     2524.56     2769.17    130.71 o 
   6  12  17      218.93      192.76     66.05 o 
  -7  13  17      252.24      180.70     72.61 o 
  -5  13  17        8.22       44.07     46.48 o 
  -3  13  17       24.84        6.03     45.05 o 
  -1  13  17      216.16      211.65     54.18 o 
   1  13  17      179.10      184.17     54.17 o 
   3  13  17       63.22       75.11     59.70 o 
   5  13  17       46.52       38.94     59.02 o 
  -6  14  17       99.30      157.58     63.40 o 
  -4  14  17     1727.36     1724.81    102.25 o 
  -2  14  17     2290.87     2457.91    115.12 o 
   0  14  17       14.08       41.78     50.70 o 
   2  14  17     1053.92      918.65    113.10 o 
   4  14  17     1964.36     2097.36    123.61 o 
 -14   0  18     3441.71     3680.45    267.70 o 
 -12   0  18       92.18       46.13     62.54 o 
 -10   0  18     1482.77     1571.95    132.30 o 
  -8   0  18     7872.04     7849.63    177.52 o 
  -6   0  18        2.20      -28.78     28.78 o 
  -4   0  18      889.73      837.42     60.76 o 
  -2   0  18     5003.74     4836.75    146.80 o 
   0   0  18        2.71        7.22     23.85 o 
   2   0  18        4.51       31.58     34.49 o 
   4   0  18     6220.63     6379.11    133.06 o 
   6   0  18      439.15      471.29     66.26 o 
   8   0  18       46.81       67.88     42.50 o 
  10   0  18     7036.68     7561.99    315.89 o 
  12   0  18      997.01      915.09     94.97 o 
 -15   1  18        7.11      -63.12     66.72 o 
 -13   1  18        2.35      -24.13     44.02 o 
 -11   1  18       14.32       -4.60     34.17 o 
  -9   1  18       18.42       48.65     25.10 o 
  -7   1  18      480.81      521.42     34.73 o 
  -5   1  18        5.41      -19.29     19.29 o 
  -3   1  18       13.50       23.82     21.04 o 
  -1   1  18     1101.11     1108.19     42.54 o 
   1   1  18       43.18       23.61     20.93 o 
   3   1  18      213.97      209.41     27.98 o 
   5   1  18      507.50      516.41     37.11 o 
   7   1  18      310.08      313.19     31.26 o 
   9   1  18        0.62       33.06     30.58 o 
  11   1  18       81.03      121.44     50.72 o 
  13   1  18      335.95      286.34     58.76 o 
 -14   2  18     3134.37     3238.40    182.97 o 
 -12   2  18      128.68      173.89     54.29 o 
 -10   2  18     1218.35     1272.09     63.13 o 
  -8   2  18     5557.45     5788.18    104.30 o 
  -6   2  18       20.55       17.15     21.87 o 
  -4   2  18     1805.93     1962.39     53.55 o 
  -2   2  18     5369.98     5261.15     86.96 o 
   0   2  18       51.74       15.69     21.01 o 
   2   2  18      647.88      653.99     37.71 o 
   4   2  18     2915.81     2972.58     70.70 o 
   6   2  18     1004.43     1012.52     49.35 o 
   8   2  18      260.44      266.14     41.53 o 
  10   2  18     2090.64     2232.81     84.29 o 
  12   2  18      658.84      692.59     56.56 o 
 -15   3  18       41.07      147.61     76.66 o 
 -13   3  18      266.94      216.37     75.87 o 
 -11   3  18      263.22      304.30     47.77 o 
  -9   3  18       23.17       37.69     28.92 o 
  -7   3  18     1912.88     1850.64     60.92 o 
  -5   3  18       47.37       32.57     23.92 o 
  -3   3  18       13.81       36.32     23.28 o 
  -1   3  18     4111.99     4196.55     86.05 o 
   1   3  18      727.13      778.31     46.21 o 
   3   3  18      283.81      304.34     34.93 o 
   5   3  18     2057.83     2057.07     61.89 o 
   7   3  18     1096.18     1039.95     52.11 o 
   9   3  18       22.15       92.38     36.41 o 
  11   3  18      153.99      159.54     47.22 o 
 -14   4  18     1565.14     1577.42    125.17 o 
 -12   4  18      768.65      713.49    103.63 o 
 -10   4  18      417.82      469.75     49.21 o 
  -8   4  18     3538.44     3510.76     88.82 o 
  -6   4  18     1222.25     1227.47     93.81 o 
  -4   4  18     1478.70     1655.26     56.87 o 
  -2   4  18     6853.62     6799.69    110.44 o 
   0   4  18      802.11      747.28     60.14 o 
   2   4  18     2220.90     2300.22     80.64 o 
   4   4  18     4633.82     4750.85     98.71 o 
   6   4  18      448.28      467.62     44.78 o 
   8   4  18     1187.82     1244.22     74.11 o 
  10   4  18     1183.71     1278.67     91.94 o 
  12   4  18      267.57      268.97     64.97 o 
 -13   5  18      526.35      411.32     70.49 o 
 -11   5  18        0.73      -38.41     38.41 o 
  -9   5  18      711.71      684.64     54.06 o 
  -7   5  18      918.75      883.97     52.02 o 
  -5   5  18       70.99       64.58     29.07 o 
  -3   5  18     2008.55     1989.56     61.62 o 
  -1   5  18     3032.17     3138.31     71.42 o 
   1   5  18       74.38       43.98     25.62 o 
   3   5  18     1102.39     1164.85     50.28 o 
   5   5  18     2039.44     2106.42    100.19 o 
   7   5  18      919.19      825.81     57.15 o 
   9   5  18      208.39      184.19     46.79 o 
  11   5  18      637.07      553.63     78.53 o 
 -14   6  18      510.27      585.95     84.37 o 
 -12   6  18       55.29       -1.99     47.38 o 
 -10   6  18      382.16      379.99     52.04 o 
  -8   6  18     1148.47     1135.77     74.91 o 
  -6   6  18     1154.81     1131.47     55.69 o 
  -4   6  18     1019.85     1026.58     51.95 o 
  -2   6  18     2098.27     1964.90     58.84 o 
   0   6  18     2415.20     2339.26     53.04 o 
   2   6  18     2641.15     2711.46     59.48 o 
   4   6  18     2286.28     2524.02     60.26 o 
   6   6  18      156.45      147.56     29.71 o 
   8   6  18     1557.50     1558.02     60.57 o 
  10   6  18     1045.96      980.71     75.94 o 
 -13   7  18      598.70      512.50     81.79 o 
 -11   7  18       32.02       31.93     49.18 o 
  -9   7  18     1561.86     1625.55     85.69 o 
  -7   7  18     1281.46     1361.70     74.62 o 
  -5   7  18      171.90      139.21     24.74 o 
  -3   7  18     1148.22     1107.05     41.51 o 
  -1   7  18     1732.18     1820.44     49.86 o 
   1   7  18       78.83       74.82     25.57 o 
   3   7  18     1592.43     1665.78     52.15 o 
   5   7  18     1563.69     1584.32     70.18 o 
   7   7  18      258.49      235.04     42.19 o 
   9   7  18      629.78      600.04     51.42 o 
  11   7  18     1073.51     1105.87     96.04 o 
 -12   8  18      209.12       93.67     75.92 o 
 -10   8  18     1151.07     1146.54     65.54 o 
  -8   8  18       16.60       14.20     28.40 o 
  -6   8  18      680.37      714.56     46.81 o 
  -4   8  18      254.92      199.76     31.07 o 
  -2   8  18      914.69      984.05     54.55 o 
   0   8  18      408.39      391.06     38.52 o 
   2   8  18      491.15      426.23     36.81 o 
   4   8  18     1591.96     1769.08     64.11 o 
   6   8  18      243.74      184.01     36.66 o 
   8   8  18      478.65      467.57     51.09 o 
  10   8  18      250.47      268.10     51.70 o 
 -11   9  18      174.74      198.32     41.71 o 
  -9   9  18     3839.44     3873.86    103.99 o 
  -7   9  18      386.68      378.71     43.35 o 
  -5   9  18       23.55        5.45     28.92 o 
  -3   9  18     2431.23     2489.49     76.31 o 
  -1   9  18      291.38      294.81     38.18 o 
   1   9  18       20.28       42.08     29.16 o 
   3   9  18      735.39      701.87     53.52 o 
   5   9  18     1240.74     1245.40     69.55 o 
   7   9  18      235.47      188.15     50.45 o 
   9   9  18      911.76      916.89     70.95 o 
 -10  10  18      245.33      235.51     50.51 o 
  -8  10  18       95.26      139.13     43.03 o 
  -6  10  18      136.87      126.89     40.97 o 
  -4  10  18      522.64      446.44     46.75 o 
  -2  10  18       11.07       26.06     33.27 o 
   0  10  18      394.71      462.64     47.52 o 
   2  10  18      560.66      536.67     48.78 o 
   4  10  18       98.66       98.53     39.48 o 
   6  10  18      259.37      258.53     49.17 o 
   8  10  18      194.85      187.71     69.02 o 
  -9  11  18     2740.18     3030.90    137.48 o 
  -7  11  18     2174.45     2110.38    107.26 o 
  -5  11  18       34.73      -28.65     36.68 o 
  -3  11  18     3686.70     4135.08    103.91 o 
  -1  11  18     1153.27     1091.54     61.75 o 
   1  11  18       15.11       -3.49     35.35 o 
   3  11  18     2347.95     2374.11    111.27 o 
   5  11  18      738.80      635.59     97.19 o 
   7  11  18      326.16      426.23     59.14 o 
  -8  12  18       10.22      -48.77     63.52 o 
  -6  12  18      199.97       53.89     46.30 o 
  -4  12  18       87.79       69.22     42.00 o 
  -2  12  18       56.45       91.48     42.30 o 
   0  12  18       28.07      -10.99     39.31 o 
   2  12  18        8.98       15.99     45.61 o 
   4  12  18       42.60        7.11     47.02 o 
   6  12  18       25.50       31.77     51.49 o 
  -5  13  18        8.60      -30.73     46.35 o 
  -3  13  18     3114.40     3235.56    177.42 o 
  -1  13  18     1183.64      979.44     84.12 o 
   1  13  18        3.49      -41.72     47.05 o 
   3  13  18     2437.40     2417.44    130.84 o 
 -13   1  19     2189.72     1947.97    148.55 o 
 -11   1  19      345.65      246.01     60.97 o 
  -9   1  19     3501.01     3504.13    118.67 o 
  -7   1  19     3138.19     3199.09     69.33 o 
  -5   1  19      483.87      446.76     32.36 o 
  -3   1  19     5276.22     5419.92     91.92 o 
  -1   1  19     1208.29     1211.58     45.00 o 
   1   1  19      320.66      280.19     29.42 o 
   3   1  19     2426.09     2411.24     69.37 o 
   5   1  19      626.04      614.29     41.95 o 
   7   1  19     1015.24      953.21     86.61 o 
   9   1  19      596.34      594.07     42.81 o 
  11   1  19      785.81      727.80     56.19 o 
 -14   2  19       65.00       79.31     68.92 o 
 -12   2  19       28.27      -51.04     58.82 o 
 -10   2  19      213.14      183.60     40.44 o 
  -8   2  19      244.86      203.72     37.92 o 
  -6   2  19      298.63      355.27     35.75 o 
  -4   2  19       14.76       10.71     23.89 o 
  -2   2  19       17.86       37.91     25.06 o 
   0   2  19     1292.29     1386.34     54.14 o 
   2   2  19        0.22      -22.51     22.51 o 
   4   2  19      436.33      502.54     38.66 o 
   6   2  19     1029.30     1002.94     56.94 o 
   8   2  19      273.75      304.18     43.23 o 
  10   2  19       36.94       37.59     45.98 o 
 -13   3  19     1970.83     1880.31    225.69 o 
 -11   3  19      380.91      367.43     51.35 o 
  -9   3  19     1616.97     1752.03    102.97 o 
  -7   3  19     4486.03     4551.90    101.44 o 
  -5   3  19      149.84      170.04     30.17 o 
  -3   3  19     2465.12     2622.64     71.59 o 
  -1   3  19     5388.66     5280.19    100.16 o 
   1   3  19      139.84      107.19     29.20 o 
   3   3  19     2329.90     2421.62     72.51 o 
   5   3  19     1594.54     1648.91    104.01 o 
   7   3  19      305.23      202.18     45.01 o 
   9   3  19     1240.57     1243.60     82.21 o 
  11   3  19      669.62      697.12     75.05 o 
 -12   4  19      498.20      500.57     73.68 o 
 -10   4  19      397.59      469.37     53.93 o 
  -8   4  19      226.68      170.48     38.32 o 
  -6   4  19     1292.30     1223.94     58.01 o 
  -4   4  19      120.87      138.65     29.50 o 
  -2   4  19      146.27      129.57     28.84 o 
   0   4  19     3438.99     3484.91     82.63 o 
   2   4  19      672.29      666.90     47.76 o 
   4   4  19      668.45      734.85     56.48 o 
   6   4  19     1479.41     1317.47     72.24 o 
   8   4  19      849.16      860.95     71.76 o 
  10   4  19      747.27      618.07     71.18 o 
 -13   5  19     1253.57     1113.83     99.26 o 
 -11   5  19       22.10       28.31     48.08 o 
  -9   5  19      245.95      289.90     48.45 o 
  -7   5  19     2231.85     2366.65     81.99 o 
  -5   5  19      366.26      340.01     38.77 o 
  -3   5  19      298.99      246.02     33.06 o 
  -1   5  19     3586.40     3640.87     81.05 o 
   1   5  19      417.23      427.14     39.28 o 
   3   5  19      610.65      544.04     47.95 o 
   5   5  19     4086.18     4089.39    105.37 o 
   7   5  19        3.94       13.01     40.71 o 
   9   5  19      723.29      701.31     71.10 o 
 -12   6  19      565.42      498.22     76.73 o 
 -10   6  19      520.05      532.62     85.65 o 
  -8   6  19      691.40      752.71     56.58 o 
  -6   6  19      967.37      776.10     53.86 o 
  -4   6  19      299.63      268.75     36.71 o 
  -2   6  19      926.37      953.27     52.55 o 
   0   6  19     1169.73     1229.99     85.51 o 
   2   6  19       14.98      -25.36     25.36 o 
   4   6  19      864.20      928.62     60.78 o 
   6   6  19      952.38      993.69     73.38 o 
   8   6  19       65.30       49.01     47.20 o 
  10   6  19      331.16      361.19     76.12 o 
 -11   7  19       45.31       94.80     99.37 o 
  -9   7  19      276.67      269.12     70.62 o 
  -7   7  19     1073.14     1169.64     88.92 o 
  -5   7  19       17.70      -39.32     39.32 o 
  -3   7  19       17.33       40.74     35.28 o 
  -1   7  19     2337.02     2378.43     73.93 o 
   1   7  19      187.23      163.66     26.66 o 
   3   7  19      357.59      370.00     34.90 o 
   5   7  19     3047.12     3028.78     78.09 o 
   7   7  19        0.23      -40.56     40.56 o 
   9   7  19      359.20      315.24     63.50 o 
 -10   8  19      378.13      395.10     80.21 o 
  -8   8  19     2533.59     2598.67    162.34 o 
  -6   8  19      694.44      736.19     49.08 o 
  -4   8  19      812.64      703.68     41.13 o 
  -2   8  19     2148.72     2120.49     88.91 o 
   0   8  19      428.57      340.12     41.92 o 
   2   8  19      142.40       94.58     33.20 o 
   4   8  19     1195.43     1230.41     67.58 o 
   6   8  19      537.86      503.13     48.96 o 
   8   8  19        4.99       -8.15     35.90 o 
  -9   9  19      390.38      309.27     46.09 o 
  -7   9  19      187.57      126.66     36.08 o 
  -5   9  19       13.00        2.18     31.15 o 
  -3   9  19       11.63       37.51     29.65 o 
  -1   9  19      822.92      816.74     57.63 o 
   1   9  19        6.64       21.94     34.35 o 
   3   9  19        0.84      -17.72     34.24 o 
   5   9  19     1043.07     1018.57     85.04 o 
   7   9  19        2.18       11.32     41.94 o 
  -8  10  19     3761.99     3996.86    118.81 o 
  -6  10  19      575.31      607.25     60.97 o 
  -4  10  19      179.09      196.77     40.58 o 
  -2  10  19     3003.69     3287.98    110.48 o 
   0  10  19      484.53      455.91     56.49 o 
   2  10  19      252.54      216.99     62.53 o 
   4  10  19      900.78      988.55    106.59 o 
   6  10  19      680.06      455.78     63.25 o 
  -7  11  19      236.35      178.00     50.98 o 
  -5  11  19        1.39      -38.74     38.74 o 
  -3  11  19      339.53      370.36     89.84 o 
  -1  11  19        4.49      -22.51     41.47 o 
   1  11  19        0.61      -23.56     42.43 o 
   3  11  19       10.07        4.56     45.68 o 
   5  11  19        1.53       55.79     49.30 o 
  -6  12  19     1504.76     1772.84    160.75 o 
  -4  12  19      226.81      294.36     61.26 o 
  -2  12  19     3180.64     3360.02    162.37 o 
   0  12  19      696.63      706.35     64.02 o 
   2  12  19      113.65       28.92     42.91 o 
 -12   0  20     1308.49     1411.52    185.72 o 
 -10   0  20      219.86      129.98     93.78 o 
  -8   0  20     6350.37     6446.46    185.74 o 
  -6   0  20     1673.35     1714.56    109.75 o 
  -4   0  20      329.68      293.01     49.72 o 
  -2   0  20     7973.91     8179.90    184.65 o 
   0   0  20     1487.41     1328.66     90.26 o 
   2   0  20        2.32      -18.46     38.15 o 
   4   0  20     1907.29     1927.39    111.54 o 
   6   0  20      402.28      303.83     94.24 o 
   8   0  20        0.55       -4.64     39.72 o 
  10   0  20      490.33      533.67     71.26 o 
 -13   1  20      106.19      115.98     74.65 o 
 -11   1  20       30.89       32.41     52.38 o 
  -9   1  20       58.37       44.37     44.50 o 
  -7   1  20        0.06      -18.39     35.29 o 
  -5   1  20      142.84       99.90     33.99 o 
  -3   1  20       36.53       51.53     30.71 o 
  -1   1  20      120.61      125.89     33.59 o 
   1   1  20        0.05        4.03     23.46 o 
   3   1  20      105.20      113.46     30.39 o 
   5   1  20      113.79      127.93     34.16 o 
   7   1  20      120.44       63.32     34.64 o 
   9   1  20       54.84        9.53     41.88 o 
 -12   2  20     1338.74     1352.95    127.94 o 
 -10   2  20      200.52      152.52     51.14 o 
  -8   2  20     2938.29     3134.07    145.81 o 
  -6   2  20     3075.85     3127.64     81.30 o 
  -4   2  20      232.56      154.62     38.02 o 
  -2   2  20     4847.70     5036.88    117.27 o 
   0   2  20     1956.96     1857.76     63.52 o 
   2   2  20      280.05      204.92     35.06 o 
   4   2  20     3628.35     3593.75    100.63 o 
   6   2  20      466.14      460.69     52.04 o 
   8   2  20      359.42      233.88     60.03 o 
  10   2  20      684.35      733.24    173.79 o 
 -11   3  20       12.85      -40.43     40.61 o 
  -9   3  20       87.68       68.02     38.73 o 
  -7   3  20      150.45      166.55     41.96 o 
  -5   3  20       11.38        2.15     29.11 o 
  -3   3  20       42.18       65.40     28.54 o 
  -1   3  20      210.01      224.10     35.05 o 
   1   3  20      594.37      536.73     42.97 o 
   3   3  20      195.62      192.36     37.35 o 
   5   3  20     1421.06     1469.11     73.79 o 
   7   3  20      221.73      232.30     53.11 o 
   9   3  20        6.00       -7.33     46.52 o 
 -12   4  20     1282.34     1329.46    159.34 o 
 -10   4  20        4.98        2.13     39.79 o 
  -8   4  20     1816.30     2019.83     86.23 o 
  -6   4  20     3046.62     3040.22     91.30 o 
  -4   4  20       27.68      -12.43     28.47 o 
  -2   4  20     1098.18     1088.95     53.21 o 
   0   4  20     3202.95     3161.40     86.73 o 
   2   4  20        3.96      -29.39     29.39 o 
   4   4  20     1362.91     1238.92     91.58 o 
   6   4  20     2289.41     2177.50     89.99 o 
   8   4  20       24.37       24.38     46.59 o 
 -11   5  20       57.62       27.74     52.31 o 
  -9   5  20      125.52      131.16     47.68 o 
  -7   5  20     1826.58     1842.96     93.19 o 
  -5   5  20        0.22       39.24     34.25 o 
  -3   5  20        1.86        0.91     31.21 o 
  -1   5  20     1513.71     1576.09     64.88 o 
   1   5  20       56.66       80.38     33.59 o 
   3   5  20        7.03        3.50     32.18 o 
   5   5  20     1810.97     1836.15     86.72 o 
   7   5  20       61.96       61.23     46.25 o 
   9   5  20        0.19      -10.99     52.78 o 
 -10   6  20      439.83      357.95     61.96 o 
  -8   6  20      437.20      481.66     78.99 o 
  -6   6  20      902.75      976.49     70.53 o 
  -4   6  20        1.89       24.96     38.34 o 
  -2   6  20      221.46      278.54     47.23 o 
   0   6  20     1865.05     1812.10     69.94 o 
   2   6  20      242.40      234.35     46.68 o 
   4   6  20      220.08      184.00     46.16 o 
   6   6  20     2507.30     2454.03    105.23 o 
   8   6  20        0.17      -26.63     45.79 o 
  -9   7  20     1236.32     1178.09    108.29 o 
  -7   7  20     1364.75     1397.82    110.30 o 
  -5   7  20      620.84      687.71     98.33 o 
  -3   7  20      930.25      820.86     79.55 o 
  -1   7  20     1903.87     1775.67     90.86 o 
   1   7  20       71.15       93.21     44.88 o 
   3   7  20      201.76       68.53     49.67 o 
   5   7  20     1408.83     1199.86     80.61 o 
   7   7  20      156.40      217.91     55.16 o 
 -10   8  20       70.49       58.86     77.95 o 
  -8   8  20      360.42      496.06    144.01 o 
  -6   8  20      800.33      857.80    112.63 o 
  -4   8  20      176.70      104.81     58.67 o 
  -2   8  20        6.50       71.49     49.21 o 
   0   8  20     1466.30     1457.34    119.73 o 
   2   8  20       64.94       71.56     50.51 o 
   4   8  20       31.11       77.58     53.36 o 
   6   8  20     1148.25     1224.04    104.64 o 
  -7   9  20     2165.80     2057.70    158.58 o 
  -5   9  20      711.73      742.23    192.83 o 
  -3   9  20     1206.39     1179.42     78.84 o 
  -1   9  20     1460.74     1512.28     72.27 o 
   1   9  20      816.67      815.29     59.57 o 
   3   9  20     1074.59     1150.30     72.26 o 
   5   9  20      355.80      305.39     49.31 o 
  -6  10  20      552.27      482.14     56.88 o 
  -4  10  20       41.49       20.81     34.56 o 
  -2  10  20      253.65      224.10     60.50 o 
   0  10  20      105.77       64.23     42.14 o 
   2  10  20       83.10       14.83     42.58 o 
   4  10  20       25.23       39.75     51.21 o 
  -5  11  20     1109.85     1154.20     71.43 o 
  -3  11  20     1315.53     1348.91     72.15 o 
  -1  11  20     2040.50     2231.22     98.07 o 
   1  11  20      759.26      877.15     76.85 o 
 -11   1  21     1146.40     1008.25    116.22 o 
  -9   1  21      140.02      129.24     55.47 o 
  -7   1  21     3517.64     3685.04    117.89 o 
  -5   1  21     3321.04     3651.40    111.48 o 
  -3   1  21       32.50       23.03     36.37 o 
  -1   1  21     3883.71     4150.96    120.67 o 
   1   1  21     3229.83     3388.93    110.56 o 
   3   1  21      508.66      528.61     59.38 o 
   5   1  21     1849.77     1706.88     71.86 o 
   7   1  21     1143.61     1002.85     68.59 o 
   9   1  21      197.88       89.01     65.90 o 
 -10   2  21      167.28      110.15     58.66 o 
  -8   2  21       28.52       31.74     43.92 o 
  -6   2  21      297.94      277.10     50.17 o 
  -4   2  21      408.03      398.28     41.56 o 
  -2   2  21      310.55      280.29     43.78 o 
   0   2  21      319.23      330.39     41.93 o 
   2   2  21        4.13       23.40     33.53 o 
   4   2  21      234.58      245.36     43.20 o 
   6   2  21      475.29      491.93     57.17 o 
   8   2  21      253.37      185.87     52.52 o 
 -11   3  21     1043.28      950.52     97.24 o 
  -9   3  21      167.02      169.55     47.79 o 
  -7   3  21     1797.42     1960.12     99.67 o 
  -5   3  21     2374.69     2467.14     89.79 o 
  -3   3  21      315.86      294.08     58.77 o 
  -1   3  21     2581.08     2735.14     88.61 o 
   1   3  21     2317.83     2482.74     87.28 o 
   3   3  21       17.18       30.58     36.20 o 
   5   3  21     1486.06     1331.14     79.30 o 
   7   3  21     1170.33     1039.62     83.03 o 
 -10   4  21      181.88      186.48     52.72 o 
  -8   4  21      156.72      193.12     52.11 o 
  -6   4  21      947.27     1018.14     77.67 o 
  -4   4  21      107.65       52.19     38.17 o 
  -2   4  21       44.69       65.86     35.89 o 
   0   4  21      226.35      156.65     41.09 o 
   2   4  21        2.91      -31.73     31.73 o 
   4   4  21       80.05       64.17     43.81 o 
   6   4  21      881.48      909.08     74.11 o 
   8   4  21       15.01       78.97     71.64 o 
  -9   5  21      120.35       82.12     47.39 o 
  -7   5  21     2615.53     2531.58    108.16 o 
  -5   5  21      608.34      579.06     59.54 o 
  -3   5  21        0.58        6.85     36.53 o 
  -1   5  21     1401.56     1276.94     68.90 o 
   1   5  21     1540.39     1440.73    100.25 o 
   3   5  21       39.88       39.64     39.46 o 
   5   5  21      760.47      736.22     68.83 o 
   7   5  21     1423.84     1260.32     95.01 o 
  -8   6  21      427.02      525.91     85.43 o 
  -6   6  21     1993.33     2035.00    124.85 o 
  -4   6  21        0.59       51.25     55.07 o 
  -2   6  21      399.22      386.42     95.83 o 
   0   6  21     2306.76     2262.02    113.01 o 
   2   6  21        0.94       -3.61     38.93 o 
   4   6  21      138.60      113.32     47.85 o 
   6   6  21     1119.63     1257.83     85.05 o 
  -9   7  21      497.23      413.05    101.61 o 
  -7   7  21     1534.05     1651.12    122.80 o 
  -5   7  21      106.20       91.73     56.97 o 
  -3   7  21        1.31      -17.33     52.14 o 
  -1   7  21      711.60      702.65    159.10 o 
   1   7  21       41.99       14.42     48.77 o 
   3   7  21      551.84      710.22     91.52 o 
   5   7  21      780.27      751.28     84.87 o 
  -6   8  21     1415.90     1457.21    121.05 o 
  -4   8  21      141.28      100.84     71.86 o 
  -2   8  21      995.41      907.75     86.66 o 
   0   8  21     1753.75     1760.48    126.59 o 
   2   8  21       26.27      -44.59     58.40 o 
   4   8  21      555.35      513.80     78.86 o 
  -5   9  21      364.71      443.55    103.87 o 
  -3   9  21       37.03        3.78     61.29 o 
  -1   9  21      763.02      754.31     83.48 o 
   1   9  21      111.84      159.88     72.01 o 
   3   9  21       26.75       55.23     94.39 o 
  -2  10  21     1167.05     1227.93    234.14 o 
   0  10  21     1593.39     1419.42    119.18 o 
 -10   0  22      393.94      522.58    138.93 o 
  -8   0  22      704.33      847.24    154.39 o 
  -6   0  22     1771.05     1638.30    230.88 o 
  -4   0  22     2169.70     2529.58    284.68 o 
  -2   0  22      751.93      645.27    101.21 o 
   0   0  22     1862.56     1927.97    149.24 o 
   2   0  22     4112.27     3971.50    550.35 o 
   4   0  22     1318.72     1339.73    140.39 o 
   6   0  22     1408.50     1351.90    147.85 o 
  -9   1  22       19.05       21.25     60.34 o 
  -7   1  22        0.98       30.67     51.33 o 
  -5   1  22       14.86       53.52     44.06 o 
  -3   1  22      156.68       76.43     49.28 o 
  -1   1  22       59.78       21.98     41.68 o 
   1   1  22        3.88       37.76     43.11 o 
   3   1  22       43.29       30.11     44.42 o 
   5   1  22        1.59      -22.39     52.36 o 
   7   1  22        8.15       45.79     80.66 o 
  -8   2  22     1241.36     1216.98    102.44 o 
  -6   2  22     1892.03     1914.80    100.68 o 
  -4   2  22     2029.45     1937.58     90.07 o 
  -2   2  22      718.23      661.15     65.64 o 
   0   2  22     3480.10     3685.73    120.93 o 
   2   2  22     1547.73     1731.35     91.09 o 
   4   2  22      480.24      444.65     57.64 o 
   6   2  22     2159.44     2287.58    210.88 o 
  -9   3  22       10.34      -45.90     53.58 o 
  -7   3  22      847.92      945.97     69.31 o 
  -5   3  22       58.94       64.72     38.77 o 
  -3   3  22       15.99       11.83     33.47 o 
  -1   3  22      541.34      561.55     51.27 o 
   1   3  22       18.05       24.21     36.92 o 
   3   3  22       33.93       20.60     41.93 o 
   5   3  22       27.75       -8.96     41.03 o 
  -8   4  22      722.39      558.02     66.26 o 
  -6   4  22     2507.18     2486.63    104.77 o 
  -4   4  22      703.43      742.63     68.71 o 
  -2   4  22      637.86      508.42     56.18 o 
   0   4  22     1546.69     1650.07     83.07 o 
   2   4  22     1110.00     1163.41     75.96 o 
   4   4  22      171.13      130.67     48.36 o 
   6   4  22      723.75      663.79     84.94 o 
  -7   5  22      638.84      740.24    137.51 o 
  -5   5  22      855.52      941.56    110.84 o 
  -3   5  22        1.14       16.47     51.82 o 
  -1   5  22      788.97      851.18     67.92 o 
   1   5  22      237.02      241.15     50.51 o 
   3   5  22       16.64      -43.19     43.19 o 
   5   5  22      213.55      250.60     61.93 o 
  -6   6  22     2579.13     2759.56    147.14 o 
  -4   6  22        8.59       77.63     59.19 o 
  -2   6  22      151.04       77.35     59.85 o 
   0   6  22     1133.70     1323.73    109.84 o 
   2   6  22      105.49       19.68     52.31 o 
   4   6  22       19.36       -1.33     53.14 o 
  -5   7  22     1032.37     1122.60    110.56 o 
  -3   7  22       18.03      -57.70     57.70 o 
  -1   7  22     1026.46      973.61    107.58 o 
   1   7  22     1145.86      843.40    108.93 o 
   3   7  22       17.83      -10.07     55.58 o 
  -4   8  22       14.22       37.73     73.15 o 
  -2   8  22      143.33       23.39     97.23 o 
   0   8  22     1589.82     1447.70    142.07 o 
  -7   1  23     1077.65     1031.25     98.65 o 
  -5   1  23     1782.65     1817.44    122.76 o 
  -3   1  23      289.92      245.19     58.47 o 
  -1   1  23      576.85      574.54     75.05 o 
   1   1  23     2871.86     3051.76    133.47 o 
   3   1  23      661.79      692.02    102.94 o 
  -6   2  23      265.82      291.21     69.67 o 
  -4   2  23       20.61       49.09     49.95 o 
  -2   2  23      216.38      179.41     55.74 o 
   0   2  23      196.15      225.80     60.17 o 
   2   2  23       23.31       23.22     53.58 o 
   4   2  23        2.38        9.32     56.99 o 
  -7   3  23     1164.17     1227.52    107.06 o 
  -5   3  23     1875.45     1941.60    177.79 o 
  -3   3  23      201.12      249.42     66.77 o 
  -1   3  23      676.47      482.01    100.50 o 
   1   3  23     2563.58     2913.06    120.07 o 
   3   3  23      274.76      239.33     55.47 o 
  -6   4  23     1566.02     1650.75     90.33 o 
  -4   4  23       41.76       38.50     47.36 o 
  -2   4  23       56.58      -22.53     45.08 o 
   0   4  23     1271.34     1285.91     77.83 o 
   2   4  23        2.84       49.01     50.15 o 
  -5   5  23     1956.84     2214.92    145.63 o 
  -3   5  23       53.55       10.44     63.17 o 
  -1   5  23     1618.43     1670.13    151.73 o 
   1   5  23      585.19      501.88     82.76 o 
  -2   6  23        0.23      -27.52     63.67 o 
   0   6  23     1527.99     1666.56    140.56 o 
  -2   0  24        9.35       -4.37     72.01 o 
   0   0  24      588.56      672.00    116.47 o 
  -3   1  24      177.03      248.67     63.34 o 
  -1   1  24       79.49      144.87     58.52 o 
                                                 
